# Supplementary material for: Transcriptomic analysis of the exit from dormancy of Aspergillus fumigatus conidia
Source: BMC Genomics. 2008 Sep 16;9:417. doi: 10.1186/1471-2164-9-417 (PMC2556354; doi:10.1186/1471-2164-9-417)
Supplement: Additional file 1 — Genes constitutively transcribed in the dormant conidia. [file 1471-2164-9-417-S1.xls]

## Sheet: Feuil1
List of genes with stored transcript in resting conidia
Gene No	Gene ref. No	Gene product
1	Afu1g00150	RING finger protein
2	Afu1g00580	acid phosphatase (PhoG), putative
3	Afu1g00600	LMBR1 domain protein, putative
4	Afu1g01560	C6 finger domain protein, putative
5	Afu1g01590	C6 transcription factor, putative
6	Afu1g01970	mutant VeA1 protein
7	Afu1g02030	eukaryotic translation initiation factor 3 subunit EifCb, putative
8	Afu1g02070	cytochrome c1, heme protein precursor
9	Afu1g02130	DUF221 domain protein, putative
10	Afu1g02340	hypothetical protein
11	Afu1g02490	hypothetical protein
12	Afu1g02830	npl4 protein
13	Afu1g03000	MYND domain protein, putative
14	Afu1g03070	transcription initiation factor TFIID subunit, putative
15	Afu1g03140	glycosyl hydrolase, family 31
16	Afu1g03210	MYB family conidiophore development protein FlbD, putative
17	Afu1g03380	UDP-N-acetylglucosaminyltransferase
18	Afu1g03390	60S ribosomal protein L12, putative
19	Afu1g03530	glucose transporter, putative
20	Afu1g03540	hypothetical protein
21	Afu1g03730	MFS transporter, putative
22	Afu1g03820	mRNA splicing factor RNA helicase (Prp16), putative
23	Afu1g03860	C6 transcription factor (AmdR), putative
24	Afu1g03910	hypothetical protein
25	Afu1g03930	translation regulator (Cya5), putative
26	Afu1g03970	mitochondrial translation initiation factor IF-2, putative
27	Afu1g04070	eIF-5A
28	Afu1g04170	fungal specific transcription factor, putative
29	Afu1g04190	polyadenylate-binding protein
30	Afu1g04210	IQ and HECT domain protein
31	Afu1g04280	Ribosomal protein S7p/S5e, putative
32	Afu1g04290	phosphate transporter (Pho87), putative
33	Afu1g04300	hypothetical protein
34	Afu1g04320	ribosomal protein S8.e
35	Afu1g04340	SH3 and Ded_cyto domain protein, putative
36	Afu1g04360	exocyst complex component sec3, putative
37	Afu1g04460	lysyl-tRNA synthetase, putative
38	Afu1g04500	hypothetical protein
39	Afu1g04540	NADH-cytochrome b5 reductase precursor
40	Afu1g04610	conserved hypothetical protein
41	Afu1g04800	protein phosphatases pp1 regulatory subunit sds22
42	Afu1g04810	hypothetical protein
43	Afu1g04850	8 kDa cytoplasmic dynein light chain
44	Afu1g04930	hypothetical protein
45	Afu1g04940	GTP binding protein (SarA), putative
46	Afu1g05040	protein mitochondrial targeting protein (Mas1), putative
47	Afu1g05100	GARP complex subunit Vps53, putative
48	Afu1g05380	hypothetical protein
49	Afu1g05620	phenylalanyl-tRNA synthetase, beta subunit
50	Afu1g05660	hypothetical protein
51	Afu1g05760	arsenite efflux transporter
52	Afu1g05930	serine/threonine protein kinase, putative
53	Afu1g05960	Peptidase family M28 family
54	Afu1g05970	grr1 protein
55	Afu1g06030	AP-1 adaptor complex subunit gamma, putative
56	Afu1g06110	conserved hypothetical protein
57	Afu1g06400	cAMP-dependent protein kinase-like, putative
58	Afu1g06420	SNF7 family protein
59	Afu1g06580	high expression lethality protein (Hel10), putative
60	Afu1g06640	zinc-binding oxidoreductase, putative
61	Afu1g06660	CBS domain protein
62	Afu1g06850	Nulp1-pending protein
63	Afu1g06890	alpha-1,2-mannosyltransferase (Alg11), putative
64	Afu1g06900	C2H2 transcription factor (Crz1), putative
65	Afu1g07070	nuc-1 negative regulatory protein preg
66	Afu1g07150	RING finger domain protein (Rnf10), putative
67	Afu1g07190	ankyrin repeat protein
68	Afu1g07240	hypothetical protein
69	Afu1g07380	NADH-dependent glutamate synthase (GLT1), putative
70	Afu1g07470	autophagic death protein (Idi-7), putative
71	Afu1g07670	conserved hypothetical protein
72	Afu1g07680	Ras-related GTPase (Rab2), putative
73	Afu1g07730	metalloprotease MEP1
74	Afu1g08765	acetyltransferase, putative
75	Afu1g08940	pheromone processing carboxypeptidase (Kex1), putative
76	Afu1g09060	conserved hypothetical protein
77	Afu1g09090	Glutaredoxin domain protein
78	Afu1g09120	amino acid permease, putative
79	Afu1g09330	eukaryotic translation initiation factor 3 subunit EifCf, putative
80	Afu1g09440	ribosomal protein S23 (S12)
81	Afu1g09540	negative regulator of cdc42p
82	Afu1g09560	protein transport protein (LST8), putative
83	Afu1g09610	hypothetical protein
84	Afu1g09650	GPI anchored protein, putative
85	Afu1g09840	mitochondrial inner membrane translocase subunit TIM44, putative
86	Afu1g09920	hypothetical protein
87	Afu1g10050	DEAD/DEAH box RNA helicase
88	Afu1g10080	C2H2 transcription factor, putative
89	Afu1g10130	adenosylhomocysteinase
90	Afu1g10200	cell cycle control protein (Cwf4), putative
91	Afu1g10350	phosphoglycerate kinase
92	Afu1g10500	Vesicle transport v-SNARE protein superfamily
93	Afu1g10510	ribosomal protein L35, putative
94	Afu1g10580	homeobox transcription factor, putative
95	Afu1g10850	ubiquitin-like modifier SUMO, putative
96	Afu1g10950	conserved hypothetical protein
97	Afu1g11030	xylitol dehydrogenase
98	Afu1g11370	oxidoreductase, GMC family, putative
99	Afu1g11420	cell wall biogenesis protein phosphatase Ssd1, putative
100	Afu1g11990	conserved hypothetical protein
101	Afu1g12200	conserved hypothetical protein
102	Afu1g12230	ankyrin repeat protein
103	Afu1g12325	possible transcription factor
104	Afu1g12370	DUF255 domain protein
105	Afu1g12540	TMEM1 family protein, putative
106	Afu1g12800	isocitrate dehydrogenase, NAD-dependent
107	Afu1g12850	nitrate transporter (nitrate permease)
108	Afu1g12890	60s ribosomal protein l1
109	Afu1g13020	SAGA
110	Afu1g13140	G protein complex alpha subunit GpaA
111	Afu1g13240	adenosine deaminase, putative
112	Afu1g13270	6-hexanolactone hydrolase, putative
113	Afu1g13320	conserved hypothetical protein
114	Afu1g13340	DUF6 domain protein, putative
115	Afu1g13500	transketolase TktA
116	Afu1g13570	small nuclear ribonucleoprotein complex protein (Nhp2), putative
117	Afu1g13650	hypothetical protein
118	Afu1g13730	5'->3' exoribonculease Dhp1
119	Afu1g14040	blue light-inducible protein Bli-3
120	Afu1g14310	poly(A)-binding protein-dependent poly(A) ribonuclease, putative
121	Afu1g14410	60s ribosomal protein yl17-b
122	Afu1g14490	aminotransferase, putative
123	Afu1g14530	general amidase-B
124	Afu1g14550	Mn superoxide dismutase MnSOD
125	Afu1g14600	Transcription initiation factor IID, 31kD subunit family
126	Afu1g14680	DNA-dependent RNA polymerase II largest subunit, putative
127	Afu1g14780	BAP31 domain protein, putative
128	Afu1g14930	hypothetical protein
129	Afu1g14990	ATP-dependent RNA helicase (Drs1), putative
130	Afu1g15020	40S ribosomal protein S5
131	Afu1g15250	conserved hypothetical protein
132	Afu1g15270	ATP-dependent Clp protease, putative
133	Afu1g15330	T10O22.24
134	Afu1g15340	polymerase
135	Afu1g15400	peroxisome biogenesis factor, putative
136	Afu1g15450	adenylosuccinate synthetase
137	Afu1g15740	gene CaOR110 Splice Variant
138	Afu1g15750	conserved fungal protein
139	Afu1g15820	fatty acid hydroxylase, putative
140	Afu1g15840	hypothetical protein
141	Afu1g15870	DNA topoisomerase IV subunit A, putative
142	Afu1g15890	SacI domain protein
143	Afu1g15990	hypothetical protein
144	Afu1g16050	hypothetical protein
145	Afu1g16170	hypothetical protein
146	Afu1g16240	TIM barrel metal-dependent hydrolase, putative
147	Afu1g16330	NOC2p
148	Afu1g17120	elongation factor-1 gamma
149	Afu1g17130	F-box domain protein
150	Afu1g17400	hypothetical protein
151	Afu1g17410	beta-glucosidase, putative
152	Afu1g17540	hypothetical protein
153	Afu1g17640	C6 and C2H2 transcription factor RegA
154	Afu2g00270	hypothetical protein
155	Afu2g00450	hexokinase, putative
156	Afu2g00770	salicylate hydroxylase
157	Afu2g00790	hypothetical protein
158	Afu2g01220	GTP cyclohydrolase II, putative
159	Afu2g01290	polyketide synthase, putative
160	Afu2g01360	GAF domain-containing proteins
161	Afu2g01410	aldo-keto reductase, putative
162	Afu2g01450	alpha-1,6 mannosyltransferase subunit (Mnn9), putative
163	Afu2g01580	FAD monooxygenase, putative
164	Afu2g01620	hypothetical protein
165	Afu2g01660	mitochondrial outer membrane translocase receptor (TOM70), putative
166	Afu2g01680	monooxygenase, putative
167	Afu2g01700	serine/threonine protein kinase (Snf1p), putative
168	Afu2g01800	hypothetical pathogenicity factor
169	Afu2g01950	monooxygenase, putative
170	Afu2g02100	dihydrolipoamide dehydrogenase
171	Afu2g02150	ribosomal protein S10
172	Afu2g02250	allantoinase
173	Afu2g02610	SNARE complex subunit (Vam7), putative
174	Afu2g02670	DUF1295 domain protein
175	Afu2g02690	fungal specific transcription factor, putative
176	Afu2g02770	LPXTG-motif cell wall anchor domain protein, putative
177	Afu2g02910	catechol dioxygenase, putative
178	Afu2g03070	hypothetical protein
179	Afu2g03310	nucleoporin Nsp1, putative
180	Afu2g03390	histone deacetylase RpdA
181	Afu2g03460	C6 transcription factor (Leu3), putative
182	Afu2g03500	sugar transporter, putative
183	Afu2g03610	IMP dehydrogenase, putative
184	Afu2g03700	HMG-CoA reductase
185	Afu2g04000	Png1p
186	Afu2g04250	C6 finger domain protein, putative
187	Afu2g04450	HECT domain protein
188	Afu2g04700	RNA binding effector protein (Scp160), putative
189	Afu2g04720	ubiquitin C-terminal hydrolase, putative
190	Afu2g04740	vacuolar sorting-associated protein (Vps27), putative
191	Afu2g04760	BTB domain and ankyrin repeat protein
192	Afu2g04770	conserved hypothetical protein
193	Afu2g04820	translation release factor eRF3, putative
194	Afu2g04940	KH domain protein
195	Afu2g04990	transposase
196	Afu2g05030	HIT finger domain protein, putative
197	Afu2g05040	glycerol:H+ symporter (Gup1), putative
198	Afu2g05100	Hypothetical protein
199	Afu2g05310	C6 transcription factor, putative
200	Afu2g05340	1,3-beta-glucanosyltransferase, putative
201	Afu2g05390	Domain found in Dishevelled, Egl-10, and Pleckstrin domain protein
202	Afu2g05450	64 kDa mitochondrial NADH dehydrogenase
203	Afu2g05530	histone acetyltransferase (Esa1), putative
204	Afu2g05610	rna binding protein with Puf domains
205	Afu2g05640	hypothetical protein
206	Afu2g05730	siderochrome-iron transporter (MirC), putative
207	Afu2g05780	mRNA capping enzyme alpha subunit, putative
208	Afu2g05910	hexokinase Kxk, putative
209	Afu2g05980	conserved hypothetical protein
210	Afu2g06000	NAD+ dependent glutamate dehydrogenase, putative
211	Afu2g06020	mitochondrial respiratory complex I chaperone (Cia84), putative
212	Afu2g06050	conserved hypothetical protein
213	Afu2g06170	conserved hypothetical protein
214	Afu2g06180	hypothetical protein
215	Afu2g07430	DDHD domain protein
216	Afu2g07600	conserved hypothetical protein
217	Afu2g07610	alcohol dehydrogenase PAN2
218	Afu2g08040	C6 finger domain protein, putative
219	Afu2g08090	hypothetical protein
220	Afu2g08110	hexokinase family protein
221	Afu2g08220	hypothetical protein
222	Afu2g08280	NADP-dependent malic enzyme
223	Afu2g08460	pseudouridylate synthase
224	Afu2g08560	hypothetical protein
225	Afu2g08590	NpgA protein
226	Afu2g08670	acetyl-CoA carboxylase
227	Afu2g08840	terminal deoxynucleotidyl transferase, putative
228	Afu2g08850	phospholipid-transporting ATPase, putative
229	Afu2g09030	secreted dipeptidyl peptidase
230	Afu2g09040	vacuolar transporter chaperone (Vtc4), putative
231	Afu2g09150	adenosine deaminase
232	Afu2g09170	DUF814 domain protein, putative
233	Afu2g09370	choline dehydrogenase family protein
234	Afu2g09490	eukaryotic initiation factor 4F subunit (eIF4F p130), putative
235	Afu2g09520	endoglucanase, putative
236	Afu2g09830	ARF GTPase activator (Glo3), putative
237	Afu2g09930	conserved hypothetical protein
238	Afu2g09940	hypothetical protein
239	Afu2g10070	carbamoyl-phosphate synthase, large subunit
240	Afu2g10100	60S acidic ribosomal protein P2
241	Afu2g10170	conserved hypothetical protein
242	Afu2g10260	hypothetical protein
243	Afu2g10430	hypothetical protein
244	Afu2g10790	pentatricopeptide repeat protein
245	Afu2g10810	brefeldin A resistance protein, putative
246	Afu2g10820	DEAD/DEAH box helicase, putative
247	Afu2g11000	conserved hypothetical protein
248	Afu2g11100	AMFR protein, putative
249	Afu2g11130	NOT2 family protein
250	Afu2g11260	3-isopropylmalate dehydratase, putative
251	Afu2g11340	ML domain protein, putative
252	Afu2g11650	hypothetical protein
253	Afu2g11770	hypothetical protein
254	Afu2g11840	transcriptional corepressor (Cyc8), putative
255	Afu2g12060	F-box and WD repeat-containing protein
256	Afu2g12220	DNA replication factor C subunit Rfc1, putative
257	Afu2g12230	mitochondrial large ribosomal subunit protein L16, putative
258	Afu2g12370	conserved hypothetical protein
259	Afu2g12470	acetylornithine aminotransferase
260	Afu2g12520	hypothetical protein
261	Afu2g12590	Lectin C-type domain protein
262	Afu2g12740	conserved hypothetical protein
263	Afu2g12930	conserved hypothetical protein
264	Afu2g12980	protein transport protein (SEC31), putative
265	Afu2g13100	hypothetical protein
266	Afu2g13250	bifunctional tryptophan synthase TRPB
267	Afu2g13350	suppressor of RNA polymerase b srb7
268	Afu2g13360	SNF2 family helicase/ATPase, putative
269	Afu2g13370	55 kDa type II phosphatidylinositol 4-kinase
270	Afu2g13490	KH domain protein
271	Afu2g13520	conserved hypothetical protein
272	Afu2g13530	translation elongation factor EF-2 subunit, putative
273	Afu2g13590	hypothetical protein
274	Afu2g13640	serine/threonin protein kinase, putative
275	Afu2g13760	plasma membrane SNARE protein (Sec9), putative
276	Afu2g13870	mitochondrial carrier protein, putative
277	Afu2g13880	SH3 domain protein
278	Afu2g14110	sulfur metabolite repression control protein SconB, putative
279	Afu2g14130	ubiquitin C-terminal hydrolase, putative
280	Afu2g14430	cytochrome p450, putative
281	Afu2g14460	oxidoreductase, short-chain dehydrogenase/reductase family
282	Afu2g14510	hypothetical protein
283	Afu2g14560	dihydrodipicolinate synthetase family protein
284	Afu2g14670	eukaryotic translation initiation factor 3 subunit EifCd, putative
285	Afu2g14960	thioredoxin, putative
286	Afu2g15130	ABC multidrug transporter, putative
287	Afu2g15180	hypothetical protein
288	Afu2g15270	conserved hypothetical protein
289	Afu2g15310	citrate synthase
290	Afu2g15370	MFS transporter family protein, putative
291	Afu2g15430	L-xylulose reductase
292	Afu2g15450	hypothetical protein
293	Afu2g15660	aldehyde dehydrogenase family protein, putative
294	Afu2g15800	conserved hypothetical protein
295	Afu2g16090	karyopherin alpha subunit, putative
296	Afu2g16140	DEAD/DEAH box helicase, putative
297	Afu2g16210	chromosome condensation protein (CrcB), putative
298	Afu2g16400	translation initiation factor 4B
299	Afu2g16440	hypothetical protein
300	Afu2g16460	hypothetical protein
301	Afu2g16770	mitochondrial carrier protein (Leu5), putative
302	Afu2g16870	PHD and RING finger domain protein, putative
303	Afu2g16920	actin monomer binding protein, putative
304	Afu2g16970	mitochondrial large ribosomal subunit L30, putative
305	Afu2g17070	DUF298 domain protein
306	Afu2g17110	cell division control protein Cdc48
307	Afu2g17130	protein kinase regulator (Ste50), putative
308	Afu2g17760	integral membrane protein
309	Afu3g00240	TPR domain protein
310	Afu3g00310	extracellular phytase, putative
311	Afu3g00640	peptidoglycan binding domain protein
312	Afu3g00910	alpha-1,3-glucan synthase, putative
313	Afu3g01190	serine/arginine-rich protein specific kinase 2, putative
314	Afu3g01440	hypothetical protein
315	Afu3g01560	amino acid permease, putative
316	Afu3g02100	short-chain dehydrogenase/reductase family protein, putative
317	Afu3g02370	oxidoreductase, short-chain dehydrogenase/reductase family, putative
318	Afu3g02590	C6 transcription factor, putative
319	Afu3g02700	hypothetical protein
320	Afu3g03090	transposase
321	Afu3g04050	hypothetical protein
322	Afu3g04230	transcription initiation factor IIF subunit alpha, putative
323	Afu3g05330	R3H and G-patch domain protein, putative
324	Afu3g05420	mitochondrial tricarboxylate transporter (Ctp), putative
325	Afu3g05440	DNA repair protein Rad18, putative
326	Afu3g05560	RSC complex subunit (RSC1), putative
327	Afu3g05650	alpha,alpha-trehalose-phosphate synthase subunit TPS2, putative
328	Afu3g05730	nicotinate-nucleotide pyrophosphorylase
329	Afu3g05780	GATA transcription factor (LreA), putative
330	Afu3g05830	conserved hypothetical protein
331	Afu3g05870	IFRD domain protein
332	Afu3g05910	hypothetical protein
333	Afu3g05990	ppg3, putative
334	Afu3g06000	conserved hypothetical protein
335	Afu3g06140	cytoskeleton assembly control protein Sla2, putative
336	Afu3g06190	Cytochrome c oxidase subunit VIa family
337	Afu3g06250	hypothetical protein
338	Afu3g06440	pre-mrna splicing factor
339	Afu3g06500	Complex 1 protein (LYR family) family
340	Afu3g06510	hypothetical protein
341	Afu3g06550	phosphoserine phosphatase
342	Afu3g06560	lipoic acid synthetase precursor
343	Afu3g07050	WSC domain protein, putative
344	Afu3g07140	flug protein
345	Afu3g07160	class V chitinase, putative
346	Afu3g07280	hypothetical protein
347	Afu3g07300	ABC multidrug transporter, putative
348	Afu3g07330	hypothetical protein
349	Afu3g07380	oligo-1,6-glucosidase
350	Afu3g07480	G-patch domain protein, putative
351	Afu3g07570	conserved hypothetical protein
352	Afu3g07740	hypothetical protein
353	Afu3g07810	succinate dehydrogenase, flavoprotein subunit
354	Afu3g07910	UDP-glucose 4-epimerase, putative
355	Afu3g08000	peroxisome biosynthesis protein (PAS8/Peroxin-6), putative
356	Afu3g08120	PWI domain RNA/DNA binding protein, putative
357	Afu3g08330	ATP-dependent Clp protease, proteolytic subunit ClpP
358	Afu3g08460	60s ribosomal protein l37b
359	Afu3g08540	Ca2+ binding modulator protein (Alg2), putative
360	Afu3g08600	translational initiation factor 2 beta
361	Afu3g08670	related to L-fucose permease
362	Afu3g08690	hypothetical protein
363	Afu3g08710	protein kinase domain-containing protein
364	Afu3g08880	conserved hypothetical protein
365	Afu3g09100	hypothetical protein
366	Afu3g09280	eukaryotic translation initiation factor 3 subunit EifCk, putative
367	Afu3g09330	conserved hypothetical protein
368	Afu3g09360	vacuolar sorting ATPase Vps4, putative
369	Afu3g09630	asparaginyl-tRNA synthetase
370	Afu3g09720	cleavage and polyadenylylation specificity factor, putative
371	Afu3g09830	conserved hypothetical protein
372	Afu3g10090	dihydroneopterin aldolase domain protein
373	Afu3g10120	TATA-box binding protein
374	Afu3g10190	peroxisomal membrane anchor protein (Pex14), putative
375	Afu3g10400	dolichol-phosphate mannosyltransferase, putative
376	Afu3g10430	transposase
377	Afu3g10450	conserved hypothetical protein
378	Afu3g10480	conserved hypothetical protein
379	Afu3g10610	hypothetical protein
380	Afu3g10690	calcium-translocating P-type ATPase(PMCA-type),putative
381	Afu3g10700	Arp2/3 complex subunit Arc16, putative
382	Afu3g10790	hypothetical protein
383	Afu3g10920	ribosome associated protein (Stm1), putative
384	Afu3g11020	hypothetical mrna 3-end processing component
385	Afu3g11030	histone chaperone (ASF1), putative
386	Afu3g11170	hypothetical protein
387	Afu3g11180	DNA binding protein
388	Afu3g11370	mitochondrial large ribosomal subunit L49, putative
389	Afu3g11380	ARID/BRIGHT domain protein (SWI1), putative
390	Afu3g11400	aspartic endopeptidase Pep2
391	Afu3g11410	RNA Polymerase II CTD phosphatase Fcp1, putative
392	Afu3g11470	hypothetical protein
393	Afu3g11570	hypothetical protein
394	Afu3g11600	hypothetical protein
395	Afu3g11750	oxysterol binding protein (Osh5), putative
396	Afu3g11900	oxidoreductase, zinc-binding
397	Afu3g11970	C2H2 transcription factor PacC, putative
398	Afu3g11990	C6 transcription factor (Mut3), putative
399	Afu3g12010	high-affinity hexose transporter, putative
400	Afu3g12020	sigma-70 region 2 family protein
401	Afu3g12190	RING finger domain protein, putative
402	Afu3g12330	phosphatidyl synthase
403	Afu3g13100	hypothetical protein
404	Afu3g13140	7alpha-cephem-methoxylase P8 chain, putative
405	Afu3g13210	protein kinase domain-containing protein
406	Afu3g13390	Vacuolar ATP synthase subunit d, putative
407	Afu3g13450	oxidoreductase, short chain dehydrogenase/reductase family superfamily
408	Afu3g13500	hypothetical protein
409	Afu3g13860	possible transposase
410	Afu3g14060	palmitoyl-protein thioesterase precursor
411	Afu3g14100	Elongator associated protein Kti12, putative
412	Afu3g14120	hypothetical protein
413	Afu3g14230	BAR adaptor protein RVS167, putative
414	Afu3g14240	tRNA splicing protein spl1
415	Afu3g14250	Indoleamine 2,3-dioxygenase subfamily
416	Afu3g14260	mismatched base pair and cruciform DNA recognition protein, putative
417	Afu3g14410	conserved hypothetical protein
418	Afu3g14750	fungal specific transcription factor, putative
419	Afu3g14780	hypothetical protein
420	Afu3g15170	molybdenum cofactor biosynthesis protein (MoeA), putative
421	Afu4g00290	succinyl-CoA synthetase beta subunit, putative
422	Afu4g00300	hypothetical protein
423	Afu4g00590	monooxygenase, putative
424	Afu4g00770	hypothetical protein
425	Afu4g00800	MFS monosaccharide transporter, putative
426	Afu4g00820	reverse transcriptase, RNaseH
427	Afu4g00860	conserved hypothetical protein
428	Afu4g00980	hypothetical protein
429	Afu4g01050	ABC multidrug transporter, putative
430	Afu4g01460	hypothetical protein
431	Afu4g01470	C6 finger domain protein, putative
432	Afu4g02610	conserved hypothetical protein
433	Afu4g02640	reverse transcriptase, putative
434	Afu4g02820	methylisocitrate lyase
435	Afu4g02920	conserved hypothetical protein, putative
436	Afu4g02970	plasma membrane channel protein (Ist2), putative
437	Afu4g03000	Patatin-like serine hydrolase, putative
438	Afu4g03040	Got1 family protein
439	Afu4g03430	C6 transcription factor, putative
440	Afu4g03530	hypothetical protein
441	Afu4g03540	integral membrane protein , putative
442	Afu4g03560	polyhydroxybutyrate depolymerase, putative
443	Afu4g03680	oxidoreductase, short-chain dehydrogenase/reductase family
444	Afu4g03770	chlorohydrolase family protein
445	Afu4g03860	eukaryotic translation initiation factor 3 subunit EifCc, putative
446	Afu4g03900	peroxisomal multifunctional beta-oxidation protein (MFP), putative
447	Afu4g03940	ferric-chelate reductase, putative
448	Afu4g04160	glutamyl-tRNA(Gln) amidotransferase subunit A, putative
449	Afu4g04190	hypothetical protein
450	Afu4g04460	Ribosomal protein L13e
451	Afu4g04620	outer membrane protein, OMP85 family
452	Afu4g04800	AAA family ATPase, putative
453	Afu4g05860	mitochondrial NADH-ubiquinone oxidoreductase 20 kD subunit, putative
454	Afu4g06100	conserved hypothetical protein
455	Afu4g06190	fungal specific transcription factor, putative
456	Afu4g06520	conserved hypothetical protein
457	Afu4g06550	RING finger domain protein (Znf1), putative
458	Afu4g06860	conserved hypothetical protein
459	Afu4g06910	outer mitochondrial membrane protein porin
460	Afu4g07050	L-lactate dehydrogenase
461	Afu4g07170	cut8 protein
462	Afu4g07540	small nucleolar ribonucleoprotein complex subunit, putative
463	Afu4g07560	MYB and HSA domain protein
464	Afu4g07660	ATP dependent RNA helicase (Dbp1), putative
465	Afu4g07670	conserved hypothetical protein
466	Afu4g07710	pyruvate carboxylase
467	Afu4g07740	small nuclear ribonucleoprotein SmB, putative
468	Afu4g07940	oxidoreductase, 2-nitropropane dioxygenase family, putative
469	Afu4g08020	hypothetical protein
470	Afu4g08070	peptide N-myristoyl transferase (Nmt1)
471	Afu4g08270	YeeE/YedE family protein family
472	Afu4g08420	hypothetical protein
473	Afu4g08480	26s proteasome regulatory subunit
474	Afu4g08510	mRNA capping nucleoside-triphosphatase, putative
475	Afu4g08600	aldehyde dehydrogenase, putative
476	Afu4g08910	hypothetical protein
477	Afu4g09040	high affinity methionine permease
478	Afu4g09140	ornithine aminotransferase
479	Afu4g09360	ATP synthase proteolipid P2, putative
480	Afu4g09410	malic acid transport protein, putative
481	Afu4g09760	hypothetical protein
482	Afu4g10100	FAD binding domain protein
483	Afu4g10110	homeobox transcription factor, putative
484	Afu4g10120	C6 finger domain protein, putative
485	Afu4g10350	polyubiquitin (UbiD), putative
486	Afu4g10360	RING and UBP finger domain protein, putative
487	Afu4g10400	hypothetical protein
488	Afu4g10500	conserved hypothetical protein
489	Afu4g10680	conserved hypothetical protein
490	Afu4g10690	Iron-sulfur cluster assembly accessory protein
491	Afu4g10780	ubiquitin-protein ligase (Tom1), putative
492	Afu4g10940	DlpA domain protein
493	Afu4g11080	acetyl-coenzyme a synthetase
494	Afu4g11160	cell division control protein 31
495	Afu4g11280	DUF409 domain protein
496	Afu4g11290	proteasome activator subunit 4, putative
497	Afu4g11340	saccharopine dehydrogenase
498	Afu4g11360	glycerol-3-phosphate acyltransferase Sct1, putative
499	Afu4g11400	cell surface receptor/MFS transporter (FLVCR), putative
500	Afu4g11410	involucrin repeat protein
501	Afu4g11450	Rho guanyl nucleotide exchange factor, putative
502	Afu4g11550	hypothetical protein
503	Afu4g11590	hypothetical protein
504	Afu4g11720	phosphatidyl synthase
505	Afu4g11770	hypothetical protein
506	Afu4g11830	cell cycle control protein (Cwf19), putative
507	Afu4g11840	glyoxylate reductase
508	Afu4g12430	PSF1 domain protein
509	Afu4g12500	conserved hypothetical protein
510	Afu4g12640	RGS domain protein (Rax1), putative
511	Afu4g12850	calnexin
512	Afu4g12870	methylmalonate-semialdehyde dehydrogenase, putative
513	Afu4g12990	thioredoxin reductase
514	Afu4g13020	CCCH zinc finger and SMR domain protein
515	Afu4g13150	DUF159 domain protein
516	Afu4g13230	regulatory protein weta
517	Afu4g13250	Calponin homology (CH) domain protein
518	Afu4g13260	hypothetical protein
519	Afu4g13510	isocitrate lyase
520	Afu4g13550	short chain dehydrogenase/reductase family
521	Afu4g13630	hypothetical protein
522	Afu4g13720	MAP kinase (MpkA), putative
523	Afu4g13950	acetyltransferase, GNAT family, putative
524	Afu4g14010	oxidoreductase, short chain dehydrogenase/reductase family superfamily
525	Afu4g14070	glycosyl transferase, putative
526	Afu4g14370	reverse transcriptase
527	Afu4g14410	hypothetical protein
528	Afu4g14530	theta class glutathione S-transferase
529	Afu4g14600	UPF0075 domain protein
530	Afu4g14630	FAD binding domain protein
531	Afu4g14790	cytochrome P450 monooxygenase, putative
532	Afu5g00110	squalene-hopene-cyclase
533	Afu5g00300	alcohol dehydrogenase, zinc-containing
534	Afu5g00450	carboxylesterase, putative
535	Afu5g00520	C6 transcription factor, putative
536	Afu5g00570	hypothetical protein
537	Afu5g00630	choline dehydrogenase, putative
538	Afu5g00880	hypothetical protein
539	Afu5g00900	regulator of G-protein signalling, putative
540	Afu5g00910	mannose binding protein, putative
541	Afu5g01160	monosaccharide transporter
542	Afu5g01430	ThiJ/PfpI family protein
543	Afu5g01500	Homocysteine S-methyltransferase, putative
544	Afu5g01700	C6 transcription factor, putative
545	Afu5g01730	MYB DNA-binding domain protein
546	Afu5g01860	p21-Arc
547	Afu5g01890	peptidyl-prolyl cis-trans isomerase, putative
548	Afu5g02130	alpha-galactosidase
549	Afu5g02550	conserved hypothetical protein
550	Afu5g02690	C6 transcription factor, putative
551	Afu5g02720	phosphoribosylformylglycinamidine synthase
552	Afu5g02780	nicotinamide nucleotide transhydrogenase
553	Afu5g02860	integral membrane protein, putative
554	Afu5g02920	nitrogen metabolite repression regulator NmrA
555	Afu5g02970	LCCL domain protein
556	Afu5g03020	60s ribosomal protein l2
557	Afu5g03050	nuclear protein skip (snw1 protein)
558	Afu5g03220	microsomal signal peptidase subunit (gp23), putative
559	Afu5g03260	endosomal cargo receptor (Erp3), putative
560	Afu5g03290	hypothetical protein
561	Afu5g03320	DNA repair helicase (Rad25), putative
562	Afu5g03330	conserved hypothetical protein
563	Afu5g03520	hypothetical protein
564	Afu5g03640	mitochondrial export translocase Oxa1, putative
565	Afu5g03670	S-adenosylmethionine decarboxylase proenzyme
566	Afu5g03780	L-PSP endoribonuclease family protein (Brt1), putative
567	Afu5g03850	class III chitinase, putative
568	Afu5g03910	conserved hypothetical protein
569	Afu5g03930	alcohol dehydrogenase, putative
570	Afu5g04050	Scramblase family
571	Afu5g04090	SGT1 and CS domain protein
572	Afu5g04130	cyclin-dependent protein kinase, putative
573	Afu5g04155	hypothetical protein
574	Afu5g04210	ubiquinol-cytochrome C reductase complex core protein 2, putative
575	Afu5g04420	splicing factor 3b, subunit 2, 145kD
576	Afu5g05610	cell cycle control protein Cwf14, putative
577	Afu5g05640	RTA1 domain protein, putative
578	Afu5g05710	pseudouridylate synthase family protein
579	Afu5g05730	conserved hypothetical protein
580	Afu5g05950	BAR adaptor protein RVS161, putative
581	Afu5g06240	alcohol dehydrogenase, putative
582	Afu5g06260	SNF2 family helicase/ATPase (Ino80), putative
583	Afu5g06310	conserved hypothetical protein
584	Afu5g06330	RSC complex subunit (Sth1), putative
585	Afu5g06470	serine/threonine protein kinase, putative
586	Afu5g06780	carbamoyl-phosphate synthase, small subunit
587	Afu5g07100	GRAM domain protein
588	Afu5g07120	RNP domain protein
589	Afu5g07140	translation elongation factor G2, putative
590	Afu5g07240	SAP domain protein, putative
591	Afu5g07270	hypothetical protein
592	Afu5g07750	ferrochelatase precursor
593	Afu5g07770	pentatricopeptide repeat protein
594	Afu5g07930	AP-2 adaptor complex subunit mu, putative
595	Afu5g07940	hypothetical protein
596	Afu5g08050	aminopeptidase P, putative
597	Afu5g08090	pyridoxine biosynthesis protein
598	Afu5g08120	arginine biosynthesis bifunctional protein ArgJ
599	Afu5g08170	autophagocytosis protein aut1
600	Afu5g08310	RNA and export factor binding protein 2-I
601	Afu5g08320	WD repeat protein
602	Afu5g08340	transposase
603	Afu5g08470	fadD35
604	Afu5g08550	Rho guanyl nucleotide exchange factor, putative
605	Afu5g08580	alpha-1,6-mannosyltransferase subunit (Och1), putative
606	Afu5g09080	transcription factor (SPT8), putative
607	Afu5g09340	Phospholipase/Carboxylesterase superfamily
608	Afu5g09360	calcineurin A
609	Afu5g09380	hypothetical protein
610	Afu5g09750	nucleoside transporter, putative
611	Afu5g09820	transposase, putative
612	Afu5g09930	hypothetical protein
613	Afu5g09950	conserved hypothetical protein
614	Afu5g10160	actVA 4 protein
615	Afu5g10430	MSF multidrug transporter, putative
616	Afu5g10750	ribosomal protein S12
617	Afu5g10790	conserved hypothetical protein
618	Afu5g11020	ammonium transporter
619	Afu5g11250	hypothetical protein
620	Afu5g11580	transcription factor TFIIH subunit Tfb4, putative
621	Afu5g11630	hypothetical protein
622	Afu5g11660	protein-vacuolar targeting and autophagy protein (Atg18), putative
623	Afu5g11690	related to protein tyrosine phosphatase PPS1
624	Afu5g11860	DUF985 domain protein
625	Afu5g12240	oxidoreductase, 2OG-Fe(II) oxygenase family, putative
626	Afu5g12330	WD repeat protein
627	Afu5g12420	decapping enzyme (Dcp2), putative
628	Afu5g12520	conserved transmembrane protein
629	Afu5g12550	N-acetylglucosaminyl-phosphatidylinositol deacetylase, putative
630	Afu5g12580	GTP binding protein (GTPBP1), putative
631	Afu5g12690	dihydroxyacetone kinase (DakA), putative
632	Afu5g12720	ABC transporter, putative
633	Afu5g12870	utr1 protein
634	Afu5g12990	Snf1 protein kinase complex subunit Snf4, putative
635	Afu5g13120	conserved hypothetical protein
636	Afu5g13270	PalH
637	Afu5g13340	protein phosphatase 2C, putative
638	Afu5g13450	triosephosphate isomerase
639	Afu5g13510	cell cycle control protein (Cwf8), putative
640	Afu5g13640	thioredoxin, putative
641	Afu5g13750	caleosin
642	Afu5g13860	mlo3 protein
643	Afu5g13930	CCCH finger DNA binding protein, putative
644	Afu5g14050	PAP2 domain protein
645	Afu5g14270	phenylacetyl-CoA ligase
646	Afu5g14790	phosphoenolpyruvate synthase
647	Afu5g15040	hypothetical protein
648	Afu5g15070	antioxidant protein LsfA
649	Afu6g00500	chitosanase, putative
650	Afu6g00510	NADP-dependent alcohol dehydrogenase
651	Afu6g00720	LysM domain protein, putative
652	Afu6g00750	pyruvate decarboxylase, putative
653	Afu6g01820	MFS transporter, putative
654	Afu6g01860	MFS lactose permease, putative
655	Afu6g01960	C6 finger domain protein, putative
656	Afu6g02030	aminotransferase, putative
657	Afu6g02070	phospholipid-translocating P-type ATPase domain-containing protein
658	Afu6g02090	ATP synthase subunit E, putative
659	Afu6g02210	cytochrome P450, putative
660	Afu6g02260	hypothetical protein
661	Afu6g02560	alpha-galactosidase
662	Afu6g02660	conserved hypothetical protein
663	Afu6g03070	extracellular dioxygenase, putative
664	Afu6g03080	ABC multidrug transporter, putative
665	Afu6g03100	hypothetical protein
666	Afu6g03380	hypothetical protein
667	Afu6g03400	hypothetical protein
668	Afu6g03420	clock-controlled gene-9 protein
669	Afu6g03470	ABC multidrug transporter, putative
670	Afu6g03500	hypothetical protein
671	Afu6g03590	methylcitrate synthase
672	Afu6g03650	possible transposase
673	Afu6g03760	conserved hypothetical protein
674	Afu6g03820	nascent polypeptide-associated complex (NAC) subunit, putative
675	Afu6g03850	signal sequence receptor alpha subunit, putative
676	Afu6g04000	GTPase activating protein (Tsc2), putative
677	Afu6g04210	mannosyl-oligosaccharide glucosidase, putative
678	Afu6g04470	hypothetical protein
679	Afu6g04480	transposase
680	Afu6g04530	conserved hypothetical protein
681	Afu6g04540	calcineurin regulatory subunit
682	Afu6g04950	mitochondrial GTPase (Mss1), putative
683	Afu6g04990	amino acid transporter, putative
684	Afu6g05060	HLA class III protein Dom3z
685	Afu6g05120	glycogen synthase kinase-3, putative
686	Afu6g05130	snRNA cap binding complex subunit (Gcr3), putative
687	Afu6g05150	transcriptional repressor (TUP1), putative
688	Afu6g05200	Ribosomal L28e protein family
689	Afu6g06400	Rho GTPase activator (Bem3), putative
690	Afu6g06660	beta-galactosidase, putative
691	Afu6g06690	CFEM domain protein, putative
692	Afu6g06730	l-fucose permease, putative
693	Afu6g06790	mannosyl-oligosaccharide alpha-1,2-mannosidase
694	Afu6g06800	peptidase, putative
695	Afu6g06840	hypothetical protein
696	Afu6g06880	conserved hypothetical protein
697	Afu6g06900	Rho GTPase Rho1
698	Afu6g07100	diphthamide biosynthesis protein 2
699	Afu6g07250	hypothetical cytosolic protein, putative
700	Afu6g07310	EF hand domain protein
701	Afu6g07410	hypothetical protein
702	Afu6g07500	DNA excision repair protein Rad2
703	Afu6g07690	mRNA cap methyltransferase
704	Afu6g07720	phosphoenolpyruvate carboxykinase (ATP)
705	Afu6g07740	peroxisomal biogenesis factor (PEX11), putative
706	Afu6g07910	PH domain protein
707	Afu6g08070	conserved hypothetical protein
708	Afu6g08320	conserved hypothetical protein
709	Afu6g08340	MFS transporter, putative
710	Afu6g08420	ubiquitin-protein ligase E3 component (UBR1), putative
711	Afu6g08520	adenylate cyclase AcyA
712	Afu6g08530	sister chromatid separation protein (Src1), putative
713	Afu6g08600	transcription factor TFIID complex 145 kDa subunit, putative
714	Afu6g08660	hypothetical protein
715	Afu6g08770	ankyrin repeat protein
716	Afu6g08800	conserved hypothetical protein
717	Afu6g08810	NADH-ubiquinone oxidoreductase 304 kDa subunit precursor
718	Afu6g08820	CCR4-NOT core complex subunit Not4, putative
719	Afu6g08880	ubiquitin fusion degradation protein (UFD4), putative
720	Afu6g09030	hypothetical protein
721	Afu6g09100	hypothetical protein
722	Afu6g09300	C2H2 finger domain protein, putative
723	Afu6g09480	conserved hypothetical protein
724	Afu6g09620	hypothetical protein
725	Afu6g09930	bZIP transcription factor (AP-1), putative
726	Afu6g10130	N,O-diacetyl muramidase, putative
727	Afu6g10210	guanine deaminase, putative
728	Afu6g10240	sensor histidine kinase/response regulator Fos-1
729	Afu6g10360	conserved hypothetical protein
730	Afu6g10650	ATP citrate lyase, subunit 1, putative
731	Afu6g10750	hypothetical protein
732	Afu6g10880	acyl-CoA dehydrogenase, putative
733	Afu6g11100	lysine-specific permease
734	Afu6g11220	TBC domain protein, putative
735	Afu6g11310	bifunctional pyrimidine biosynthesis protein (PyrABCN), putative
736	Afu6g11390	1,3-beta-glucanosyltransferase Gel2
737	Afu6g11660	amidohydrolase, putative
738	Afu6g11670	conserved hypothetical protein
739	Afu6g12110	trpE2
740	Afu6g12220	isochorismatase family hydrolase, putative
741	Afu6g12290	PH domain protein
742	Afu6g12300	RNP domain protein
743	Afu6g12310	conserved hypothetical protein
744	Afu6g12320	hypothetical protein
745	Afu6g12560	AAA family ATPase, putative
746	Afu6g12890	vacuole-associated enzyme activator complex component (Vac14), putative
747	Afu6g12930	aconitate hydratase, mitochondrial
748	Afu6g13000	hypothetical protein
749	Afu6g13090	hypothetical protein
750	Afu6g13220	hypothetical protein
751	Afu6g13300	GTP-binding nuclear protein Ran, putative
752	Afu6g13450	nitrilase
753	Afu6g13460	hypothetical protein
754	Afu6g13670	conserved hypothetical protein
755	Afu6g13800	integral membrane protein, putative
756	Afu6g14130	ubiquitin conjugating enzyme, putative
757	Afu6g14260	conserved hypothetical protein
758	Afu6g14310	5'-nucleotidase, putative
759	Afu6g14340	related to berberine bridge enzyme [imported]
760	Afu6g14600	beta-glucosidase 1
761	Afu7g00480	ABC multidrug transporter, putative
762	Afu7g00700	aldo-keto reductase (AKR13), puatative
763	Afu7g00940	isoamyl alcohol oxidase, putative
764	Afu7g00950	MFS monosaccharide transporter, putative
765	Afu7g01450	cytochrome P450 monooxygenase, putative
766	Afu7g01490	MFS peptide transporter, putative
767	Afu7g01510	SNARE domain protein
768	Afu7g01640	C6 transcription factor, putative
769	Afu7g01730	phosphatidylserine decarboxylase family protein
770	Afu7g01860	heat shock protein (Sti1), putative
771	Afu7g01930	ESDC
772	Afu7g02010	hypothetical protein
773	Afu7g02110	RanBPM
774	Afu7g02120	hypothetical protein
775	Afu7g02160	DNA binding protein
776	Afu7g03780	YT521-B-like splicing factor, putative
777	Afu7g03850	oxidoreductase, 2-nitropropane dioxygenase family, putative
778	Afu7g03910	C2H2 zinc finger protein
779	Afu7g03940	alpha,alpha-trehalose phosphate synthase subunit TPS3, putative
780	Afu7g04140	L-galactose dehydrogenase (L-GalDH), putative
781	Afu7g04400	hypothetical protein
782	Afu7g04430	ribosome biogenesis protein (Rrs1), putative
783	Afu7g04500	ATP phosphoribosyltransferase
784	Afu7g04530	alcohol dehydrogenase, zinc-containing
785	Afu7g04650	proteasome component Pre3, putative
786	Afu7g04710	NF-X1 finger transcription factor, putative
787	Afu7g05300	hypothetical protein
788	Afu7g05660	elongation factor EF-3, putative
789	Afu7g06090	palmitoyl-CoA oxidase 1
790	Afu7g06340	hypothetical protein
791	Afu7g06850	phosphoserine phosphatase, putative
792	Afu7g08350	alpha-1,3-glucanase, putative
793	Afu7g08510	alpha-1,3-glucanase, putative
794	Afu7g08590	hypothetical protein
795	Afu8g00310	reverse transcriptase, RNaseH
796	Afu8g00730	retrograde regulation protein 2
797	Afu8g01040	reverse transcriptase, RNaseH
798	Afu8g01100	Melibiase subfamily, putative
799	Afu8g01420	quinone oxidoreductase, putative
800	Afu8g01660	hypothetical protein
801	Afu8g01670	bifunctional catalase-peroxidase Cat2
802	Afu8g01820	hypothetical protein
803	Afu8g02170	C6 finger domain protein, putative
804	Afu8g02320	glycosyl transferase, group 2 family protein domain protein
805	Afu8g02520	Arylsulfatase, putative
806	Afu8g02530	extracellular lipase, putative
807	Afu8g02570	monooxygenase, flavin-binding family
808	Afu8g02670	conserved hypothetical protein
809	Afu8g02830	UPD-GlcNAc transporter (Mnn2-2), putative
810	Afu8g03910	hypothetical protein
811	Afu8g03970	C6 finger domain protein, putative
812	Afu8g04030	LMBR1 domain protein, putative
813	Afu8g04060	beta-N-acetylglucosaminidase, putative
814	Afu8g04130	C6 transcription factor (Ctf1B), putative
815	Afu8g04150	MFS transporter, putative
816	Afu8g04210	triacylglycerol lipase, putative
817	Afu8g04360	CCCH zinc finger protein
818	Afu8g04500	mannosyltransferase PMTI
819	Afu8g04510	pirin, putative
820	Afu8g04550	ComA domain protein
821	Afu8g04830	hypothetical protein
822	Afu8g04910	GABA permease
823	Afu8g04950	transcription initiation factor tfiid 127kD subunit
824	Afu8g05090	conserved hypothetical protein
825	Afu8g05210	conserved hypothetical protein
826	Afu8g05320	mitochondrial F1 ATPase subunit alpha, putative
827	Afu8g05440	mitochondrial ATPase subunit (ATP4), putative
828	Afu8g05460	bZIP transcription factor, putative
829	Afu8g05490	transcription initiation factor iif, beta subunit
830	Afu8g05530	soluble fumarate reductase (Osm1), putative
831	Afu8g05580	coenzyme A transferase PsecoA
832	Afu8g05590	oxidoreductase, short chain dehydrogenase/reductase family
833	Afu8g05600	hypothetical protein
834	Afu8g05660	myosin I heavy chain
835	Afu8g05810	DUF1295 domain protein
836	Afu8g05890	hydrophobin, putative
837	Afu8g06030	alpha-1,3-glucanase, putative
838	Afu8g06290	reverse transcriptase, RNaseH
839	Afu8g06600	hypothetical protein
840	Afu8g06930	C6 transcription factor, putative
841	Afu8g06990	ankyrin repeat protein
842	Afu8g07090	serine-threonine rich protein, putative
843	Afu8g07100	conserved hypothetical protein
844	Afu8g07380	lipM, putative
