# Supplementary material for: Transcriptomic analysis of the exit from dormancy of Aspergillus fumigatus conidia
Source: BMC Genomics. 2008 Sep 16;9:417. doi: 10.1186/1471-2164-9-417 (PMC2556354; doi:10.1186/1471-2164-9-417)
Supplement: Additional file 2 — Genes up-regulated and down regulated during the first 30 min of incubation at 37°C in a YPD medium of one-week old conidia. The genes without transcript at time 0 and that are up-regulated during this incubation time are also shown. Genes marked with an asterisk are undetectable after 30 min of germination. [file 1471-2164-9-417-S2.xls]

## Sheet: Feuil1
Down-regulated genes between 0 and 30 min of germination of young conidia							Up-regulated genes between 0 and 30 min of germination of young conidia
Rank	Gene ref. No	Gene product	Fold	p value	Genes with with undetectable		Rank	Gene ref. No	Gene product	Fold	p value
					mRNA level after 30 min of germination
1	Afu1g04360	exocyst complex component sec3, putative	-2.04077	0.00666992			1	Afu2g14580	manganese ion homeostasis (Fr), putative	2.00379	0.0085435
2	Afu3g08670	related to L-fucose permease	-2.04505	0.000248392			2	Afu7g06520	CAIB/BAIF family enzyme	2.00625	0.021255
3	Afu8g04500	mannosyltransferase PMTI	-2.04716	0.00935245			3	Afu1g09440	ribosomal protein S23 (S12)	2.00633	7.97361e-06
4	Afu6g03080	ABC multidrug transporter, putative	-2.06561	0.000662239			4	Afu6g06880	conserved hypothetical protein	2.0078	0.000299892
5	Afu1g15870	DNA topoisomerase IV subunit A, putative	-2.07262	4.76382e-05			5	Afu5g07130	zinc finger protein gcs1	2.0084	0.000555634
6	Afu5g11690	related to protein tyrosine phosphatase PPS1	-2.08584	0.00937979			6	Afu5g07940	hypothetical protein	2.01283	1.17442e-05
7	Afu2g08850	phospholipid-transporting ATPase, putative	-2.0918	0.0190448			7	Afu1g11990	conserved hypothetical protein	2.01365	6.12893e-06
8	Afu6g10360	conserved hypothetical protein	-2.09536	8.45251e-06			8	Afu3g06500	Complex 1 protein (LYR family) family	2.01934	0.00079293
9	Afu3g10920	ribosome associated protein (Stm1), putative	-2.0968	3.50458e-09			9	Afu6g07880	DUF500 and SH3 domain protein	2.02521	0.00802536
10	Afu8g04510	pirin, putative	-2.10568	1.03397e-06			10	Afu5g03050	nuclear protein skip (snw1 protein)	2.02889	0.000162575
11	Afu1g11030	xylitol dehydrogenase	-2.1196	4.3458e-06			11	Afu1g05970	grr1 protein	2.02927	7.85355e-05
12	Afu3g11600	hypothetical protein	-2.12176	1.87886e-05			12	Afu1g06920	serine/threonine protein kinase, putative	2.03608	0.0187754
13	Afu2g12590	Lectin C-type domain protein	-2.12361	0.000197729			13	Afu5g12010	serine/threonine phosphatase	2.04938	0.0157593
14	Afu2g01620	hypothetical protein	-2.13454	0.000396163			14	Afu5g02420	splicing factor 3a subunit 3, putative	2.05045	0.00016651
15	Afu2g15660	aldehyde dehydrogenase family protein, putative	-2.14408	6.03263e-07			15	Afu1g08870	hypothetical protein	2.05175	0.0492056
16	Afu3g03090	transposase	-2.15367	3.86279e-07			16	Afu1g10430	hypothetical protein	2.0539	4.075e-05
17	Afu8g07380	lipM, putative	-2.16968	0.00180417	*		17	Afu4g12450	PH domain protein	2.05403	0.0192594
18	Afu4g13630	hypothetical protein	-2.18727	0.00113025			18	Afu3g07550	DUF1275 domain protein	2.05611	0.0383515
19	Afu1g04500	hypothetical protein	-2.19048	9.02683e-05			19	Afu3g09920	hypothetical protein	2.05656	0.0141457
20	Afu6g00750	pyruvate decarboxylase, putative	-2.19319	4.50629e-05			20	Afu3g12240	hypothetical protein	2.05845	0.0135767
21	Afu6g08530	sister chromatid separation protein (Src1), putative	-2.20122	7.96323e-05			21	Afu3g04230	transcription initiation factor IIF subunit alpha, putative	2.06202	0.0116202
22	Afu6g08070	conserved hypothetical protein	-2.20579	2.93929e-06	*		22	Afu8g05660	myosin I heavy chain	2.07402	1.91558e-06
23	Afu5g12720	ABC transporter, putative	-2.21468	0.000436283			23	Afu1g15020	40S ribosomal protein S5	2.08144	2.32432e-05
24	Afu6g03380	hypothetical protein	-2.21983	0.000207421	*		24	Afu5g11450	arginine metabolism regulation protein iii	2.08276	0.0376869
25	Afu5g13450	triosephosphate isomerase	-2.2381	3.27645e-06			25	Afu2g16210	chromosome condensation protein (CrcB), putative	2.0915	0.000388362
26	Afu4g08480	26s proteasome regulatory subunit	-2.23939	1.93506e-07			26	Afu2g16000	hypothetical protein	2.09229	1.1589e-06
27	Afu8g06600	hypothetical protein	-2.24126	0.033848			27	Afu4g14010	oxidoreductase, short chain dehydrogenase/reductase family superfamily	2.09327	0.00724564
28	Afu1g17640	C6 and C2H2 transcription factor RegA	-2.24487	0.000550455	*		28	Afu4g03950	trans-sulfuration enzyme family protein	2.09345	0.00507238
29	Afu5g00880	hypothetical protein	-2.25918	0.00271022	*		29	Afu3g09720	cleavage and polyadenylylation specificity factor, putative	2.09468	0.00487677
30	Afu4g10680	conserved hypothetical protein	-2.26969	0.00455057			30	Afu3g05650	alpha,alpha-trehalose-phosphate synthase subunit TPS2, putative	2.09606	0.0141459
31	Afu8g06030	alpha-1,3-glucanase, putative	-2.27074	4.10325e-06			31	Afu6g13250	Ribosomal protein L31e	2.10039	3.89505e-06
32	Afu5g11020	ammonium transporter	-2.27673	3.40457e-07			32	Afu1g09620	protein kinase family protein	2.10925	0.0131735
33	Afu6g00720	LysM domain protein, putative	-2.29614	1.70323e-08			33	Afu4g00590	monooxygenase, putative	2.11182	1.96771e-08
34	Afu6g08420	ubiquitin-protein ligase E3 component (UBR1), putative	-2.29873	1.27396e-07			34	Afu8g01300	hypothetical protein	2.1153	0.0260517
35	Afu1g02830	npl4 protein	-2.30211	6.07701e-05			35	Afu1g12890	60s ribosomal protein l1	2.1209	3.03744e-05
36	Afu3g10430	transposase	-2.30249	9.44738e-07			36	Afu7g03910	C2H2 zinc finger protein	2.12308	0.000916828
37	Afu4g02610	conserved hypothetical protein	-2.30597	0.0309931	*		37	Afu2g08560	hypothetical protein	2.13017	0.0089167
38	Afu1g04940	GTP binding protein (SarA), putative	-2.31794	5.17551e-08			38	Afu3g09850	DNA mismatch repair protein Msh2, putative	2.1324	1.37831e-05
39	Afu2g09520	endoglucanase, putative	-2.32406	4.13372e-08			39	Afu1g14090	histidinol-phosphate aminotransferase	2.1325	1.50096e-08
40	Afu1g02490	hypothetical protein	-2.33123	0.000676314			40	Afu3g09510	3-oxoacyl-(acyl-carrier-protein) reductase	2.13927	0.0447123
41	Afu3g11400	aspartic endopeptidase Pep2	-2.34532	0.000516082			41	Afu4g10760	steroid alpha reductase family protein	2.14076	0.0135643
42	Afu4g10500	conserved hypothetical protein	-2.34584	8.94319e-07			42	Afu2g12160	papillary renal cell carcinoma-associated protein, putative	2.14121	0.00968124
43	Afu6g07410	hypothetical protein	-2.35481	0.00937436	*		43	Afu6g03960	conserved hypothetical protein	2.14154	0.0327966
44	Afu4g03940	ferric-chelate reductase, putative	-2.36312	4.96823e-05			44	Afu2g12400	ATP synthase oligomycin sensitivity conferral protein	2.14574	0.000641962
45	Afu4g03540	integral membrane protein , putative	-2.38018	0.00177072	*		45	Afu1g14600	Transcription initiation factor IID, 31kD subunit family	2.14984	0.0300954
46	Afu5g01430	ThiJ/PfpI family protein	-2.39082	1.6005e-06			46	Afu1g03430	staphylococcal nuclease domain protein, putative	2.1524	0.0381302
47	Afu2g02610	SNARE complex subunit (Vam7), putative	-2.39302	2.54174e-05			47	Afu6g12760	GPI transamidase component (GAA1), putative	2.15817	0.000681333
48	Afu2g01360	GAF domain-containing proteins	-2.41249	7.31298e-05			48	Afu4g12620	copper-transporting ATPase, putative	2.16682	0.0124119
49	Afu6g12890	vacuole-associated enzyme activator complex component (Vac14), putative	-2.42245	0.000351197			49	Afu5g14050	PAP2 domain protein	2.17084	0.000234085
50	Afu7g04530	alcohol dehydrogenase, zinc-containing	-2.42274	3.73273e-08			50	Afu3g07140	flug protein	2.17943	5.88164e-05
51	Afu6g08880	ubiquitin fusion degradation protein (UFD4), putative	-2.44158	3.36249e-05			51	Afu1g05530	MW0219	2.17975	1.30248e-06
52	Afu4g13550	short chain dehydrogenase/reductase family	-2.45443	0.0127173			52	Afu7g04240	conserved hypothetical protein	2.18026	0.0019164
53	Afu3g09630	asparaginyl-tRNA synthetase	-2.46071	7.27965e-05			53	Afu1g01030	reverse transcriptase, putative	2.18238	4.28334e-05
54	Afu1g10080	C2H2 transcription factor, putative	-2.49036	2.01135e-05			54	Afu4g09010	conserved hypothetical protein	2.1849	4.79476e-05
55	Afu5g01160	monosaccharide transporter	-2.50255	5.77025e-06	*		55	Afu6g08810	NADH-ubiquinone oxidoreductase 304 kDa subunit precursor	2.18805	7.27025e-05
56	Afu5g13340	protein phosphatase 2C, putative	-2.50331	3.58355e-05			56	Afu1g05110	mRNA export factor mex67	2.18812	2.66358e-05
57	Afu5g12990	Snf1 protein kinase complex subunit Snf4, putative	-2.50425	8.19748e-07			57	Afu5g12290	conserved hypothetical protein	2.19253	0.0173674
58	Afu4g13020	CCCH zinc finger and SMR domain protein	-2.50483	0.00200444			58	Afu6g12080	nonribosomal peptide synthase (NRPS), putative	2.19464	0.0386191
59	Afu1g10580	homeobox transcription factor, putative	-2.51081	0.000403989			59	Afu3g14100	Elongator associated protein Kti12, putative	2.19558	0.000104723
60	Afu2g01290	polyketide synthase, putative	-2.51246	1.98674e-06			60	Afu4g10960	hypothetical protein	2.19766	3.01614e-05
61	Afu5g03850	class III chitinase, putative	-2.52897	0.00716723			61	Afu3g06740	C6 transcription factor (Gal4), putative	2.20032	0.000277793
62	Afu4g09040	high affinity methionine permease	-2.54983	0.000449177			62	Afu5g04150	conserved hypothetical protein	2.20457	0.000449135
63	Afu1g07470	autophagic death protein (Idi-7), putative	-2.55862	2.833e-06			63	Afu5g04050	Scramblase family	2.2178	0.00203119
64	Afu5g00300	alcohol dehydrogenase, zinc-containing	-2.59297	0.000165038			64	Afu4g11720	phosphatidyl synthase	2.22239	0.000308418
65	Afu2g07600	conserved hypothetical protein	-2.61813	8.54641e-07			65	Afu2g13370	55 kDa type II phosphatidylinositol 4-kinase	2.23205	0.00706048
66	Afu1g04340	SH3 and Ded_cyto domain protein, putative	-2.64565	0.00680663	*		66	Afu2g15590	sulfite reductase [NADPH], putative	2.23995	0.0257177
67	Afu4g12870	methylmalonate-semialdehyde dehydrogenase, putative	-2.64833	0.00855994			67	Afu2g05040	glycerol:H+ symporter (Gup1), putative	2.2426	0.000222987
68	Afu6g13670	conserved hypothetical protein	-2.64847	7.81507e-08			68	Afu3g10580	conserved hypothetical protein	2.24721	0.000294156
69	Afu4g01470	C6 finger domain protein, putative	-2.65207	0.0121318			69	Afu4g08270	YeeE/YedE family protein family	2.24783	1.69799e-05
70	Afu2g13360	SNF2 family helicase/ATPase, putative	-2.67203	1.84952e-07			70	Afu2g12480	Golgi integral membrane protein (Cln3), putative	2.25025	0.000411009
71	Afu3g07300	ABC multidrug transporter, putative	-2.73012	7.62928e-09			71	Afu2g07710	mRNA splicing factor RNA helicase (Cdc28), putative	2.25882	0.000536167
72	Afu6g02210	cytochrome P450, putative	-2.73579	0.00166335			72	Afu6g02260	hypothetical protein	2.25896	1.12633e-06
73	Afu8g06290	reverse transcriptase, RNaseH	-2.80199	8.5927e-06			73	Afu4g11400	cell surface receptor/MFS transporter (FLVCR), putative	2.26008	0.0457612
74	Afu8g05600	hypothetical protein	-2.81641	2.63432e-05			74	Afu6g05120	glycogen synthase kinase-3, putative	2.26227	0.00111595
75	Afu5g08310	RNA and export factor binding protein 2-I	-2.83586	0.0444876			75	Afu1g16980	conserved hypothetical protein	2.26227	6.01989e-07
76	Afu1g02130	DUF221 domain protein, putative	-2.84225	0.000408105			76	Afu2g05310	C6 transcription factor, putative	2.26648	0.0319151
77	Afu3g13860	possible transposase	-2.86523	2.36814e-06			77	Afu5g00930	amino acid permease, putative	2.26864	0.000188551
78	Afu3g08880	conserved hypothetical protein	-2.86607	7.38369e-07			78	Afu3g06440	pre-mrna splicing factor	2.27924	4.44922e-06
79	Afu3g07050	WSC domain protein, putative	-2.87643	0.00649505	*		79	Afu6g04530	conserved hypothetical protein	2.28055	4.33897e-06
80	Afu3g10090	dihydroneopterin aldolase domain protein	-2.88601	3.17162e-07			80	Afu3g11110	Pumilio-family RNA binding repeat domain protein	2.28102	0.000299299
81	Afu5g13750	caleosin	-2.91159	1.65712e-06			81	Afu1g16220	C6 transcription factor, putative	2.2901	8.21754e-05
82	Afu4g14530	theta class glutathione S-transferase	-2.91193	0.000106733	*		82	Afu5g05520	cation-transporting ATPase, putative	2.29243	1.13667e-05
83	Afu8g01040	reverse transcriptase, RNaseH	-2.93641	4.36219e-06			83	Afu8g05620	chitin synthase activator (Chs3), putative	2.29457	0.00485856
84	Afu4g02970	plasma membrane channel protein (Ist2), putative	-2.95028	0.00118152	*		84	Afu1g11970	mitochondrial dynamin GTPase (Msp1), putative	2.29846	0.00247494
85	Afu7g02160	DNA binding protein	-3.0348	1.51791e-07			85	Afu3g09470	3-hydroxyisobutyrate dehydrogenase	2.29847	0.00238452
86	Afu8g04060	beta-N-acetylglucosaminidase, putative	-3.04001	0.00437998			86	Afu1g00670	hypothetical protein	2.31406	0.00247193
87	Afu4g02820	methylisocitrate lyase	-3.04536	1.09193e-07			87	Afu7g06020	non-repetitive nucleoporin, putative	2.31464	0.0204386
88	Afu6g03650	possible transposase	-3.08523	0.0020726			88	Afu6g04540	calcineurin regulatory subunit	2.31658	9.6873e-05
89	Afu5g09930	hypothetical protein	-3.08657	6.47036e-05	*		89	Afu1g01830	thiamin pyrophosphokinase, putative	2.31748	0.0363386
90	Afu3g05780	GATA transcription factor (LreA), putative	-3.08994	8.56924e-07			90	Afu5g13510	cell cycle control protein (Cwf8), putative	2.31982	6.40184e-06
91	Afu2g12930	conserved hypothetical protein	-3.09839	1.19094e-09			91	Afu4g09070	ATP binding L-PSP endoribonuclease family protein, putative	2.32367	0.0179851
92	Afu5g12520	conserved transmembrane protein	-3.11292	6.86807e-08			92	Afu1g07010	phosphatidate cytidylyltransferase	2.32426	0.000243466
93	Afu6g00510	NADP-dependent alcohol dehydrogenase	-3.11973	4.85463e-09			93	Afu6g02470	fumarate hydratase, putative	2.325	9.31549e-07
94	Afu2g04940	KH domain protein	-3.12104	3.91968e-07			94	Afu3g05890	transcription elongation factor SPT6, putative	2.33018	0.00342088
95	Afu8g02530	extracellular lipase, putative	-3.13823	8.62603e-06			95	Afu5g02860	integral membrane protein, putative	2.33128	0.000802784
96	Afu5g09820	transposase, putative	-3.17141	1.13616e-06			96	Afu2g08210	conserved hypothetical protein	2.33139	0.000780708
97	Afu3g06140	cytoskeleton assembly control protein Sla2, putative	-3.17808	1.10236e-08			97	Afu1g06060	hypothetical protein	2.33331	0.0434309
98	Afu2g13590	hypothetical protein	-3.18203	4.25037e-07			98	Afu1g15150	alpha-amylase (amyE)	2.33685	0.00440276
99	Afu7g01730	phosphatidylserine decarboxylase family protein	-3.21715	9.75121e-08			99	Afu2g04970	Kelch repeats protein, putative	2.33849	0.000208732
100	Afu6g04470	hypothetical protein	-3.22082	0.000240089	*		100	Afu1g13340	DUF6 domain protein, putative	2.33877	5.75164e-06
101	Afu2g04450	HECT domain protein	-3.29266	5.57552e-09			101	Afu5g03560	glutamyl-tRNA synthetase	2.3434	8.24435e-07
102	Afu2g13870	mitochondrial carrier protein, putative	-3.30937	1.88707e-07	*		102	Afu1g05630	40s ribosomal protein s3	2.34417	2.05575e-07
103	Afu2g09030	secreted dipeptidyl peptidase	-3.32287	0.00415166	*		103	Afu1g12950	mKIAA0241 protein	2.34543	0.0370511
104	Afu4g12500	conserved hypothetical protein	-3.32586	3.84983e-08			104	Afu8g01780	nitrilase, putative	2.34673	0.0138716
105	Afu1g17120	elongation factor-1 gamma	-3.40739	4.39366e-07	*		105	Afu6g05150	transcriptional repressor (TUP1), putative	2.34941	0.00341238
106	Afu7g08590	hypothetical protein	-3.41995	8.46085e-09			106	Afu1g14130	hypothetical protein	2.35372	0.00246236
107	Afu7g08350	alpha-1,3-glucanase, putative	-3.4273	5.51509e-06			107	Afu4g06630	MFS monosaccharide transporter, putative	2.3565	0.0135957
108	Afu7g04650	proteasome component Pre3, putative	-3.45117	1.76731e-06	*		108	Afu2g03600	NUDIX family hydrolase, putative	2.36221	9.39336e-06
109	Afu3g13450	oxidoreductase, short chain dehydrogenase/reductase family superfamily	-3.50522	5.24313e-06			109	Afu5g09630	UBA/TS-N domain protein	2.3635	0.00741672
110	Afu6g13460	hypothetical protein	-3.52867	7.70007e-10			110	Afu5g11970	protein kinase c, putative	2.36631	0.00788637
111	Afu5g03930	alcohol dehydrogenase, putative	-3.57154	9.23123e-05			111	Afu1g09920	hypothetical protein	2.3751	8.89381e-08
112	Afu2g08840	terminal deoxynucleotidyl transferase, putative	-3.63653	0.000716596	*		112	Afu4g10780	ubiquitin-protein ligase (Tom1), putative	2.37642	0.0122541
113	Afu2g00270	hypothetical protein	-3.64059	1.34235e-05			113	Afu2g04060	NADH:flavin oxidoreductase/NADH oxidase family protein	2.37647	0.00897968
114	Afu5g00900	regulator of G-protein signalling, putative	-3.67084	4.68435e-09			114	Afu6g09220	SNF2 family helicase/ATPase, putative	2.38225	0.00462429
115	Afu1g13320	conserved hypothetical protein	-3.68569	0.000138562			115	Afu1g10360	conserved hypothetical protein	2.39773	0.0221105
116	Afu6g00500	chitosanase, putative	-3.70487	3.34289e-09			116	Afu3g09930	pentatricopeptide repeat protein	2.39939	0.0471996
117	Afu2g15180	hypothetical protein	-3.73281	3.89565e-06			117	Afu3g14410	conserved hypothetical protein	2.40128	0.000496506
118	Afu4g08420	hypothetical protein	-3.74611	8.57643e-06			118	Afu1g14180	methyltransferase (Ncl1), putative	2.40621	0.0143311
119	Afu1g15990	hypothetical protein	-3.75506	0.000310173			119	Afu8g05720	DUF567 domain protein	2.40889	0.0181338
120	Afu5g14270	phenylacetyl-CoA ligase	-3.76276	6.18907e-07	*		120	Afu7g04480	DNA mismatch repair protein Msh3, putative	2.42048	3.5329e-05
121	Afu8g00730	retrograde regulation protein 2	-3.77966	0.0091194			121	Afu3g02780	multidrug transporter, putative	2.42061	0.000293607
122	Afu4g02640	reverse transcriptase, putative	-3.78229	0.000468318			122	Afu2g09830	ARF GTPase activator (Glo3), putative	2.42085	1.46091e-05
123	Afu1g14780	BAP31 domain protein, putative	-3.82791	3.7382e-09			123	Afu7g01610	integral membrane protein	2.42324	0.00761499
124	Afu1g15270	ATP-dependent Clp protease, putative	-3.88769	4.81272e-11			124	Afu4g06480	dDENN domain protein	2.42384	0.00466084
125	Afu8g01420	quinone oxidoreductase, putative	-3.98163	0.000124302	*		125	Afu4g04270	thymidylate synthase	2.42823	0.00618496
126	Afu6g04000	GTPase activating protein (Tsc2), putative	-4.0184	4.95525e-08	*		126	Afu6g06840	hypothetical protein	2.43216	0.00140437
127	Afu4g13230	regulatory protein weta	-4.03642	4.25795e-05			127	Afu6g01850	hypothetical protein	2.43219	0.0064574
128	Afu6g04210	mannosyl-oligosaccharide glucosidase, putative	-4.03967	4.15411e-08			128	Afu2g03500	sugar transporter, putative	2.43406	4.07412e-07
129	Afu2g15430	L-xylulose reductase	-4.08548	4.4593e-07			129	Afu4g10350	polyubiquitin (UbiD), putative	2.445	0.000177118
130	Afu4g11080	acetyl-coenzyme a synthetase	-4.08828	7.1209e-07			130	Afu3g06430	GDP/GTP exchange factor Sec2p, putative	2.45262	0.00246083
131	Afu1g07190	ankyrin repeat protein	-4.24949	4.29013e-08			131	Afu5g11610	shk1 kinase-binding protein 1	2.45307	0.0048694
132	Afu5g00570	hypothetical protein	-4.26941	0.000718507			132	Afu2g09580	UDP-N-acetylenolpyruvoylglucosamine reductase	2.46299	0.0218778
133	Afu1g17410	beta-glucosidase, putative	-4.27072	2.32155e-09	*		133	Afu6g03120	hypothetical protein	2.46983	0.000619088
134	Afu6g13450	nitrilase	-4.30302	8.36573e-07	*		134	Afu1g15820	fatty acid hydroxylase, putative	2.47093	8.50194e-08
135	Afu4g13150	DUF159 domain protein	-4.31338	1.08452e-05	*		135	Afu2g10600	NADH-ubiquinone oxidoreductase 299 kDa subunit, putative	2.48085	1.74176e-05
136	Afu1g00150	RING finger protein	-4.34401	8.84738e-10			136	Afu2g04920	conserved hypothetical protein	2.48185	0.00351087
137	Afu3g13210	protein kinase domain-containing protein	-4.34449	6.94986e-06			137	Afu2g04720	ubiquitin C-terminal hydrolase, putative	2.50227	0.00118748
138	Afu1g17540	hypothetical protein	-4.39076	5.0177e-10			138	Afu1g14930	hypothetical protein	2.50827	4.11545e-06
139	Afu4g00820	reverse transcriptase, RNaseH	-4.40519	9.59138e-09			139	Afu5g02050	hypothetical protein	2.50829	0.0158703
140	Afu2g13880	SH3 domain protein	-4.41387	6.45838e-06	*		140	Afu5g05810	homoserine kinase	2.51909	3.42807e-07
141	Afu7g00700	aldo-keto reductase (AKR13), puatative	-4.48586	1.7765e-09			141	Afu5g12210	G-protein complex beta subunit, putative	2.52636	0.00699792
142	Afu3g13140	7alpha-cephem-methoxylase P8 chain, putative	-4.49059	8.62957e-09	*		142	Afu5g09060	RNA binding protein, putative	2.53417	0.000130572
143	Afu3g10400	dolichol-phosphate mannosyltransferase, putative	-4.54338	1.22974e-08			143	Afu2g06020	mitochondrial respiratory complex I chaperone (Cia84), putative	2.53456	0.0297997
144	Afu4g14370	reverse transcriptase	-4.67851	0.000260267			144	Afu3g08600	translational initiation factor 2 beta	2.53559	0.000315128
145	Afu5g15070	antioxidant protein LsfA	-4.73358	0.00158491	*		145	Afu1g03530	glucose transporter, putative	2.53635	0.034593
146	Afu1g06660	CBS domain protein	-4.75242	2.59032e-08			146	Afu6g13220	hypothetical protein	2.55588	0.00134689
147	Afu3g00240	TPR domain protein	-4.84663	7.81066e-06			147	Afu2g13760	plasma membrane SNARE protein (Sec9), putative	2.55938	2.09328e-08
148	Afu3g10480	conserved hypothetical protein	-4.86767	5.51287e-07			148	Afu1g14770	tRNA dihydrouridine synthase, putative	2.56318	0.00462783
149	Afu2g15130	ABC multidrug transporter, putative	-4.90213	6.06533e-05	*		149	Afu5g03670	S-adenosylmethionine decarboxylase proenzyme	2.57401	1.5053e-07
150	Afu6g12290	PH domain protein	-4.96348	1.65482e-05	*		150	Afu4g09880	conserved hypothetical protein	2.57428	0.00499641
151	Afu2g10170	conserved hypothetical protein	-5.03695	4.3062e-08			151	Afu8g06120	hypothetical protein	2.58183	5.64396e-06
152	Afu6g03470	ABC multidrug transporter, putative	-5.1306	1.37351e-05	*		152	Afu4g04730	riboflavin-specific deaminase	2.58907	0.0261096
153	Afu8g04030	LMBR1 domain protein, putative	-5.13209	5.42304e-08	*		153	Afu6g02360	hypothetical protein	2.59547	0.00311548
154	Afu7g06850	phosphoserine phosphatase, putative	-5.38419	2.77972e-06			154	Afu3g06470	DHHC zinc finger membrane protein, putative	2.59583	0.000271861
155	Afu4g03530	hypothetical protein	-5.40347	2.92904e-09			155	Afu4g07090	C2H2 finger domain protein, putative	2.59616	0.00297956
156	Afu4g00300	hypothetical protein	-5.57115	1.58241e-08	*		156	Afu1g10200	cell cycle control protein (Cwf4), putative	2.6076	1.54537e-06
157	Afu6g07910	PH domain protein	-5.70149	1.61859e-12			157	Afu6g09930	bZIP transcription factor (AP-1), putative	2.61003	1.034e-06
158	Afu6g08320	conserved hypothetical protein	-5.70588	1.63722e-10			158	Afu5g06850	hypothetical protein	2.62954	0.00071221
159	Afu5g14790	phosphoenolpyruvate synthase	-5.73586	2.77346e-07			159	Afu5g02570	histone acetylase complex subunit Paf400, putative	2.64602	0.00158549
160	Afu6g03100	hypothetical protein	-5.76339	6.43929e-15			160	Afu2g01600	sphingomyelin phosphodiesterase, putative	2.64912	0.00200172
161	Afu4g07050	L-lactate dehydrogenase	-5.84093	1.919e-08			161	Afu5g06750	protein kinase, putative	2.6537	0.0122006
162	Afu2g06170	conserved hypothetical protein	-6.37984	1.16697e-06			162	Afu4g13090	MFS transporter, putative	2.66014	0.0290262
163	Afu1g14040	blue light-inducible protein Bli-3	-6.48611	7.73045e-07			163	Afu4g08500	transcription initiation protein spt5	2.68446	0.00249595
164	Afu4g00860	conserved hypothetical protein	-6.63845	1.3803e-10			164	Afu1g03050	DEAD/DEAH box helicase, putative	2.69157	0.0401672
165	Afu1g07240	hypothetical protein	-6.70546	9.85356e-08	*		165	Afu6g02330	hypothetical protein	2.69164	0.00920757
166	Afu2g04250	C6 finger domain protein, putative	-6.7928	8.06174e-06	*		166	Afu2g02690	fungal specific transcription factor, putative	2.69708	0.00016164
167	Afu5g08470	fadD35	-7.16667	7.03164e-09			167	Afu2g14000	conserved hypothetical protein	2.70763	0.000132836
168	Afu6g03400	hypothetical protein	-7.3046	2.80021e-09	*		168	Afu5g02920	nitrogen metabolite repression regulator NmrA	2.71934	7.19128e-09
169	Afu8g05810	DUF1295 domain protein	-7.62337	3.29955e-08			169	Afu1g03910	hypothetical protein	2.72186	0.0133643
170	Afu5g06240	alcohol dehydrogenase, putative	-7.62739	2.84112e-10			170	Afu1g03070	transcription initiation factor TFIID subunit, putative	2.72656	0.00139592
171	Afu5g12870	utr1 protein	-7.66557	1.59785e-07	*		171	Afu5g07930	AP-2 adaptor complex subunit mu, putative	2.73517	1.54454e-05
172	Afu3g14260	mismatched base pair and cruciform DNA recognition protein, putative	-7.86266	1.06198e-06	*		172	Afu5g09660	AP-1 adaptor complex subunit mu, putative	2.74503	1.39282e-06
173	Afu1g00600	LMBR1 domain protein, putative	-8.26099	0.000126906	*		173	Afu5g07960	C2H2 finger and ankyrin domain protein, putative	2.75301	0.00115944
174	Afu4g04190	hypothetical protein	-8.53577	3.00426e-13			174	Afu3g08530	MFS drug transporter, putative	2.75331	0.0303056
175	Afu8g04550	ComA domain protein	-8.64994	3.25735e-10			175	Afu4g14650	ribokinase	2.75823	1.16861e-05
176	Afu3g09830	conserved hypothetical protein	-8.68882	1.38188e-08			176	Afu2g04700	RNA binding effector protein (Scp160), putative	2.76067	0.000700051
177	Afu2g01580	FAD monooxygenase, putative	-8.73046	2.70017e-12			177	Afu1g11920	SH3 domain protein, putative	2.76163	0.000730518
178	Afu8g06930	C6 transcription factor, putative	-9.4845	3.27826e-07	*		178	Afu2g12370	conserved hypothetical protein	2.77658	6.34128e-05
179	Afu5g00910	mannose binding protein, putative	-11.0524	1.62773e-08			179	Afu1g04280	Ribosomal protein S7p/S5e, putative	2.78941	5.36363e-05
180	Afu2g01410	aldo-keto reductase, putative	-11.9617	7.10543e-15			180	Afu2g02150	ribosomal protein S10	2.79664	1.5525e-08
181	Afu4g14630	FAD binding domain protein	-12.206	4.74093e-09	*		181	Afu3g06790	RNA-directed RNA polymerase (Sad-1), putative	2.79992	0.00551318
182	Afu2g05640	hypothetical protein	-12.8946	1.35092e-12			182	Afu7g04710	NF-X1 finger transcription factor, putative	2.79995	9.34126e-09
183	Afu7g03780	YT521-B-like splicing factor, putative	-14.0276	1.38759e-10	*		183	Afu2g13490	KH domain protein	2.82825	0.000447814
184	Afu6g12220	isochorismatase family hydrolase, putative	-15.3843	1.52733e-11			184	Afu2g03070	hypothetical protein	2.83261	1.21438e-05
185	Afu1g17400	hypothetical protein	-15.7048	1.33337e-10			185	Afu2g16080	nuclear cohesin complex subunit (Psc3), putative	2.8375	0.0011605
186	Afu4g00290	succinyl-CoA synthetase beta subunit, putative	-17.2385	7.72271e-13			186	Afu8g05570	transcription factor (Sin3), putative	2.83919	0.00882955
187	Afu5g10160	actVA 4 protein	-18.6594	6.26835e-09	*		187	Afu3g11030	histone chaperone (ASF1), putative	2.84054	1.89044e-06
188	Afu3g00640	peptidoglycan binding domain protein	-20.5361	2.3751e-12	*		188	Afu2g07620	cystathionine beta-synthase, putative	2.84108	3.18573e-06
189	Afu6g03420	clock-controlled gene-9 protein	-26.1705	1.55087e-08	*		189	Afu1g09290	cholinephosphate cytidylyltransferase	2.84136	0.00202579
							190	Afu4g10490	related to protein transport protein SEC6	2.84999	0.00533931
							191	Afu5g03020	60s ribosomal protein l2	2.85016	5.72747e-05
							192	Afu6g09190	metallopeptidase family M24, putative	2.85927	0.0023108
							193	Afu6g03320	MFS drug transporter, putative	2.86356	0.00159931
							194	Afu1g09590	conserved hypothetical protein	2.86579	0.0233452
							195	Afu2g16730	peroxisome assembly protein pas10 (peroxin-12), putative	2.87352	0.0180309
							196	Afu3g08190	hypothetical protein	2.87532	0.0140022
							197	Afu7g01850	RNA polymerase Rpc34 subunit superfamily	2.87976	0.000329459
							198	Afu6g04010	chromosome segregation protein (Cse1), putative	2.88058	0.0432499
							199	Afu5g11630	hypothetical protein	2.8829	0.0003409
							200	Afu6g08570	DNA damage repair protein Mus42, putative	2.88671	8.42093e-06
							201	Afu2g10100	60S acidic ribosomal protein P2	2.88702	1.66621e-08
							202	Afu2g03460	C6 transcription factor (Leu3), putative	2.8871	2.23872e-06
							203	Afu1g10190	pre-mRNA splicing factor (Prp31), putative	2.89435	0.000142791
							204	Afu5g08580	alpha-1,6-mannosyltransferase subunit (Och1), putative	2.89441	4.36786e-05
							205	Afu5g07240	SAP domain protein, putative	2.89444	0.00368949
							206	Afu5g03090	small nucleolar ribonucleoprotein complex subunit (Pwp2), putative	2.89825	4.11975e-06
							207	Afu2g12470	acetylornithine aminotransferase	2.89901	8.98289e-05
							208	Afu2g14960	thioredoxin, putative	2.90063	1.12837e-06
							209	Afu1g11470	endosomal cargo receptor (P24), putative	2.90166	1.21747e-07
							210	Afu2g09370	choline dehydrogenase family protein	2.91336	6.46566e-09
							211	Afu2g04030	chromatin assembly factor 1 subunit B, putative	2.92011	0.0292543
							212	Afu6g12930	aconitate hydratase, mitochondrial	2.92166	0.0072352
							213	Afu4g06910	outer mitochondrial membrane protein porin	2.92724	0.00439024
							214	Afu5g10750	ribosomal protein S12	2.93049	2.23251e-07
							215	Afu5g08110	origin recognition complex subunit 2, putative	2.93412	9.5412e-05
							216	Afu1g14670	WD repeat protein	2.95707	1.04402e-07
							217	Afu4g03990	membrane-spanning ATPase, putative	2.96176	0.00271991
							218	Afu3g11470	hypothetical protein	2.96465	7.76729e-05
							219	Afu1g03010	cell cycle control protein (Cwf22), putative	2.96719	1.22844e-05
							220	Afu8g05320	mitochondrial F1 ATPase subunit alpha, putative	2.97909	1.49318e-07
							221	Afu1g07090	conserved hypothetical protein	2.9854	0.000357733
							222	Afu2g12010	pentatricopeptide repeat protein	2.98614	0.0217314
							223	Afu2g06000	NAD+ dependent glutamate dehydrogenase, putative	2.99814	8.14745e-09
							224	Afu2g07730	nuclear migration protein, putative	3.00826	0.0372841
							225	Afu2g16850	sister chromatid cohesion and DNA repair protein (BimD), putative	3.01968	0.000167125
							226	Afu1g06030	AP-1 adaptor complex subunit gamma, putative	3.02479	1.3363e-05
							227	Afu3g14250	Indoleamine 2,3-dioxygenase subfamily	3.02906	8.21142e-07
							228	Afu1g15880	DUF803 domain membrane protein	3.03691	3.47206e-07
							229	Afu5g10890	DNA replication licensing factor Mcm6, putative	3.06423	0.0113758
							230	Afu5g12390	integral membrane protein (Ptm1), putative	3.06938	0.00192025
							231	Afu2g03310	nucleoporin Nsp1, putative	3.07778	1.15629e-06
							232	Afu3g05730	nicotinate-nucleotide pyrophosphorylase	3.08627	8.28867e-05
							233	Afu7g04220	conserved hypothetical protein	3.08686	0.00285028
							234	Afu1g05620	phenylalanyl-tRNA synthetase, beta subunit	3.09115	1.36286e-09
							235	Afu6g13300	GTP-binding nuclear protein Ran, putative	3.09533	5.25961e-08
							236	Afu5g06390	adenosine kinase	3.09978	0.00833636
							237	Afu7g04670	ATP11 protein precursor	3.10559	0.0432396
							238	Afu2g14950	exonuclease, putative	3.11043	2.48536e-06
							239	Afu8g02710	C6 transcription factor, putative	3.11121	0.00395594
							240	Afu1g10120	ABC transporter permease protein	3.11553	0.00922126
							241	Afu1g00750	conserved hypothetical protein	3.11809	1.15241e-05
							242	Afu2g05570	hypothetical protein	3.12281	9.54943e-08
							243	Afu6g06800	peptidase, putative	3.12505	3.57468e-07
							244	Afu3g02140	large conductance mechanosensitive channel, putative	3.1329	2.07741e-08
							245	Afu7g00780	MFS monocarboxylate transporter, putative	3.13627	0.000911527
							246	Afu5g04410	hypothetical protein	3.15037	2.22576e-08
							247	Afu2g03700	HMG-CoA reductase	3.1543	5.06799e-08
							248	Afu1g04210	IQ and HECT domain protein	3.15861	0.000245567
							249	Afu5g04120	SIR2 family histone deacetylase, putative	3.16774	0.0178262
							250	Afu8g02570	monooxygenase, flavin-binding family	3.18184	0.00996179
							251	Afu4g06670	allergen Asp F7	3.19329	5.32266e-05
							252	Afu6g12520	response regulator, putative	3.19886	5.2908e-06
							253	Afu5g07800	hypothetical protein	3.19965	0.00240143
							254	Afu3g08400	SNF2 family helicase/ATPase, putative	3.21526	0.00649922
							255	Afu1g12540	TMEM1 family protein, putative	3.21564	6.44804e-06
							256	Afu2g08040	C6 finger domain protein, putative	3.23136	1.79765e-07
							257	Afu4g07690	phosphoribosylaminoimidazolecarboxamide formyltransferase/IMP cyclohydrolase	3.23393	5.4746e-07
							258	Afu1g02070	cytochrome c1, heme protein precursor	3.2367	2.35931e-06
							259	Afu4g11570	G-patch domain protein (TFIP11), putative	3.24386	0.0264721
							260	Afu8g04150	MFS transporter, putative	3.24797	1.99828e-07
							261	Afu1g06790	importin beta-3 subunit, putative	3.25264	2.86037e-08
							262	Afu2g02250	allantoinase	3.25527	0.000871745
							263	Afu1g04540	NADH-cytochrome b5 reductase precursor	3.26974	6.46696e-05
							264	Afu8g04360	CCCH zinc finger protein	3.27357	0.00101905
							265	Afu6g12540	RING finger protein	3.28894	0.0296348
							266	Afu4g04130	mitochondrial ATPase (Afg1), putative	3.2957	2.63436e-06
							267	Afu1g01970	mutant VeA1 protein	3.30496	5.52025e-08
							268	Afu5g04230	citrate synthase, eukaryotic	3.3155	6.64653e-08
							269	Afu1g05020	sulfate transporter, putative	3.31648	1.79155e-06
							270	Afu1g03390	60S ribosomal protein L12, putative	3.31679	1.19849e-07
							271	Afu4g07670	conserved hypothetical protein	3.32255	2.33733e-05
							272	Afu1g09780	stomatin family protein	3.327	0.00263208
							273	Afu1g06310	SWI-SNF complex subunit (BAF60b), putative	3.33467	1.01001e-06
							274	Afu7g04800	hypothetical protein	3.33584	1.65792e-05
							275	Afu2g17250	esterase, putative	3.34295	0.00482708
							276	Afu6g13770	C6 finger domain protein, putative	3.34327	0.0196174
							277	Afu2g09010	DNA ligase	3.35098	0.0016282
							278	Afu3g14240	tRNA splicing protein spl1	3.3591	7.55014e-07
							279	Afu2g14130	ubiquitin C-terminal hydrolase, putative	3.37897	4.70614e-06
							280	Afu1g05650	hypothetical protein	3.38564	0.000522967
							281	Afu1g03500	topoisomerase I	3.40087	3.50168e-08
							282	Afu2g15220	SNM1 protein	3.40701	0.000328426
							283	Afu3g01300	hypothetical protein	3.4194	0.00606719
							284	Afu6g04120	short chain dehydrogenase/reductase family protein	3.42228	5.22802e-10
							285	Afu3g08710	protein kinase domain-containing protein	3.42907	0.00173344
							286	Afu6g07210	Fe superoxide dismutase, putative	3.4347	7.99317e-05
							287	Afu5g06330	RSC complex subunit (Sth1), putative	3.44328	4.6463e-06
							288	Afu5g01520	major facilitator superfamily protein superfamily	3.4456	4.51908e-05
							289	Afu6g14340	related to berberine bridge enzyme [imported]	3.44726	0.00181432
							290	Afu8g04520	cytoskeleton assembly control protein sla1	3.44873	0.00659676
							291	Afu6g12320	hypothetical protein	3.45095	7.79109e-06
							292	Afu3g08040	polymerase RNA II DNA directed polypeptide D	3.45524	0.000298012
							293	Afu2g10790	pentatricopeptide repeat protein	3.46039	0.00606856
							294	Afu2g12150	midasin, putative	3.46118	0.00190151
							295	Afu6g12530	eif-2b	3.46244	1.10406e-06
							296	Afu1g09330	eukaryotic translation initiation factor 3 subunit EifCf, putative	3.473	1.23181e-06
							297	Afu5g01730	MYB DNA-binding domain protein	3.48042	5.74346e-06
							298	Afu3g13100	hypothetical protein	3.52219	1.9181e-08
							299	Afu5g07770	pentatricopeptide repeat protein	3.52276	4.6361e-06
							300	Afu2g16760	conserved hypothetical protein	3.52386	5.85394e-06
							301	Afu4g11840	glyoxylate reductase	3.54367	4.00456e-07
							302	Afu6g07160	IZH family channel protein (Izh3), putative	3.56	0.00385416
							303	Afu2g09780	hypothetical protein	3.56155	0.0471994
							304	Afu5g15040	hypothetical protein	3.56173	0.000133925
							305	Afu2g08590	NpgA protein	3.56182	1.68698e-07
							306	Afu3g04220	fatty acid synthase beta subunit, putative	3.56558	0.00228509
							307	Afu5g06480	conserved hypothetical protein	3.56702	0.00113649
							308	Afu3g13280	DEAD/DEAH box helicase (Sbp4), putative	3.56985	0.0141359
							309	Afu6g10490	conserved hypothetical protein	3.57853	0.00399151
							310	Afu6g05010	C6 transcription factor, putative	3.58188	0.0418725
							311	Afu4g11320	hypothetical protein	3.58462	0.00198834
							312	Afu1g07070	nuc-1 negative regulatory protein preg	3.59111	1.65933e-07
							313	Afu1g07150	RING finger domain protein (Rnf10), putative	3.61931	0.0197134
							314	Afu4g04220	hypothetical protein	3.62115	1.06938e-07
							315	Afu4g06260	mating-type switching protein swi10	3.6215	0.00213378
							316	Afu1g13730	5'->3' exoribonculease Dhp1	3.63208	1.60268e-07
							317	Afu3g12700	DUF250 domain membrane protein	3.64014	0.000495611
							318	Afu6g11010	cell morphogenesis protein (PAG1), putative	3.64826	0.0209507
							319	Afu3g09280	eukaryotic translation initiation factor 3 subunit EifCk, putative	3.6509	2.79124e-08
							320	Afu5g06410	C2H2 transcription factor (AmdA), putative	3.66194	0.00283498
							321	Afu4g11460	aminotransferase, classes I and II, putative	3.66695	0.0036604
							322	Afu7g05470	electron transfer flavoprotein alpha subunit, putative	3.67755	4.09024e-07
							323	Afu2g11000	conserved hypothetical protein	3.72911	4.20458e-08
							324	Afu1g13580	conserved hypothetical protein	3.73018	0.00194681
							325	Afu8g01820	hypothetical protein	3.73476	0.0349474
							326	Afu6g03730	prpd protein	3.75185	2.05635e-07
							327	Afu1g05660	hypothetical protein	3.75678	2.14036e-05
							328	Afu1g13160	geranylgeranyl diphosphate synthase	3.76227	1.49361e-06
							329	Afu1g07380	NADH-dependent glutamate synthase (GLT1), putative	3.77791	0.00456268
							330	Afu8g04820	ribonuclease P complex subunit p30, putative	3.77903	0.00792625
							331	Afu4g07220	KH domain protein	3.78054	7.23328e-06
							332	Afu1g00390	transposase, putative	3.79146	0.00249229
							333	Afu3g12010	high-affinity hexose transporter, putative	3.792	2.33712e-09
							334	Afu1g13500	transketolase TktA	3.79678	0.00347806
							335	Afu4g07710	pyruvate carboxylase	3.80004	0.000265015
							336	Afu3g00650	aminopeptidase Y, putative	3.8144	0.00284584
							337	Afu7g01220	farnesyl-diphosphate farnesyltransferase, putative	3.81981	0.00788742
							338	Afu4g07910	pitrilysin family metalloprotease (Cym1), putative	3.84148	6.41658e-06
							339	Afu4g12920	histidyl-tRNA synthetase, mitochondrial precursor	3.85314	6.03421e-06
							340	Afu4g07560	MYB and HSA domain protein	3.86034	5.08389e-06
							341	Afu3g01440	hypothetical protein	3.868	0.00784226
							342	Afu3g00215	hypothetical protein	3.88507	0.00108434
							343	Afu6g02420	ubiquitin conjugating enzyme (UbcM), putative	3.88879	2.61162e-05
							344	Afu2g01350	utr1 protein	3.89785	0.0201416
							345	Afu3g05560	RSC complex subunit (RSC1), putative	3.90294	2.72637e-06
							346	Afu2g05910	hexokinase Kxk, putative	3.91368	9.36345e-07
							347	Afu6g07870	mitochondrial GTPase (Miro-2), putative	3.91572	9.99268e-06
							348	Afu6g01860	MFS lactose permease, putative	3.91583	1.62271e-06
							349	Afu1g12550	membrane-tethered transcription factor (SPT23), putative	3.92066	6.60058e-08
							350	Afu4g12400	PHD finger domain protein, putative	3.92136	0.000257188
							351	Afu6g13140	3,4-dihydroxy-2-butanone 4-phosphate synthase	3.92571	0.00330626
							352	Afu2g17110	cell division control protein Cdc48	3.93409	0.00613991
							353	Afu2g05860	secretory pathway Ca2+-ATPase, putative	3.94157	0.0136349
							354	Afu2g13120	conserved hypothetical protein	3.94748	4.97506e-06
							355	Afu1g11160	Sas10/Utp3 family protein	3.94853	0.00647061
							356	Afu4g04620	outer membrane protein, OMP85 family	3.95141	0.000257183
							357	Afu5g04270	AMP-binding protein	3.98116	0.0101569
							358	Afu1g12800	isocitrate dehydrogenase, NAD-dependent	4.01005	6.77244e-07
							359	Afu1g01040	conserved hypothetical protein	4.01059	0.000147629
							360	Afu2g16810	PHD finger domain protein, putative	4.02001	5.40991e-05
							361	Afu8g04460	cytoplasmic dynein intermediate chain, putative	4.02339	0.00176462
							362	Afu2g03220	integral membrane protein	4.04499	0.0169578
							363	Afu5g02720	phosphoribosylformylglycinamidine synthase	4.06439	5.97129e-07
							364	Afu6g04380	molecular chaperone (ABC1), putative	4.08676	1.85716e-05
							365	Afu5g09640	conserved fungal protein	4.10547	0.00487802
							366	Afu4g07540	small nucleolar ribonucleoprotein complex subunit, putative	4.11528	0.000233064
							367	Afu5g12640	DNA polymerase gamma	4.12047	0.00451068
							368	Afu3g12310	exonuclease, putative	4.13353	0.000226113
							369	Afu5g11840	protein kinase, putative	4.13941	5.0593e-07
							370	Afu6g08240	HEAT repeat protein (DRIM), putative	4.15973	1.15415e-05
							371	Afu1g02340	hypothetical protein	4.18414	4.48289e-08
							372	Afu1g03820	mRNA splicing factor RNA helicase (Prp16), putative	4.18959	1.41402e-08
							373	Afu4g04350	DEAD helicases superfamily protein (Aquarius), putative	4.1916	0.00149053
							374	Afu3g11370	mitochondrial large ribosomal subunit L49, putative	4.19581	2.13861e-06
							375	Afu1g03540	hypothetical protein	4.23854	1.74904e-09
							376	Afu4g09030	aminopeptidase	4.25744	0.000611589
							377	Afu2g08670	acetyl-CoA carboxylase	4.26256	0.000182094
							378	Afu7g02560	D-lactate dehydrogenase (cytochrome)	4.30298	0.0016583
							379	Afu1g13710	isoleucyl-tRNA synthetase ,cytoplasmic	4.31572	3.71529e-05
							380	Afu1g10640	ATP binding protein, putative	4.34198	2.75352e-05
							381	Afu1g04070	eIF-5A	4.36648	1.98554e-07
							382	Afu4g11690	RNA polymerase II transcription factor related protein [imported]	4.40563	0.00169622
							383	Afu3g05850	hypothetical protein	4.41196	0.00279146
							384	Afu1g11890	serine palmitoyltransferase 2, putative	4.41351	0.00200971
							385	Afu5g10840	conserved hypothetical protein	4.42996	0.000667373
							386	Afu7g04500	ATP phosphoribosyltransferase	4.44131	4.25304e-06
							387	Afu1g09210	AAA family ATPase, putative	4.45143	0.00113136
							388	Afu3g06530	ATP sulphurylase	4.47046	0.00454465
							389	Afu6g07100	diphthamide biosynthesis protein 2	4.48708	1.94649e-06
							390	Afu2g00960	NACHT domain protein, putative	4.53701	3.36898e-06
							391	Afu1g07140	c-24(28) sterol reductase	4.57376	4.06611e-06
							392	Afu5g06020	hypothetical protein	4.6359	0.00648689
							393	Afu6g12860	DUF124 domain protein	4.6474	0.00506732
							394	Afu8g04210	triacylglycerol lipase, putative	4.65289	3.36165e-06
							395	Afu2g16020	t-complex protein 1, alpha subunit, putative	4.66263	5.52416e-05
							396	Afu5g12350	ribonucleotide reductase	4.66909	8.8094e-06
							397	Afu2g12130	conserved hypothetical protein	4.67902	0.00192077
							398	Afu1g04930	hypothetical protein	4.68995	1.05603e-09
							399	Afu1g00580	acid phosphatase (PhoG), putative	4.71301	4.5937e-06
							400	Afu1g03930	translation regulator (Cya5), putative	4.76537	3.23402e-07
							401	Afu1g13740	pentafunctional polypeptide (AroM), putative	4.76972	0.00230625
							402	Afu2g11300	G2882	4.77768	2.85329e-05
							403	Afu6g02070	phospholipid-translocating P-type ATPase domain-containing protein	4.80136	0.000631437
							404	Afu1g06400	cAMP-dependent protein kinase-like, putative	4.81156	1.74467e-09
							405	Afu5g07110	integral membrane protein	4.81323	0.000104095
							406	Afu5g13120	conserved hypothetical protein	4.81895	5.64521e-07
							407	Afu8g00720	N amino acid transport system protein, putative	4.82504	0.000136121
							408	Afu3g10350	conserved hypothetical protein	4.8557	5.69817e-05
							409	Afu5g04210	ubiquinol-cytochrome C reductase complex core protein 2, putative	4.87195	1.06285e-07
							410	Afu4g06240	progesterone binding protein, putative	4.87706	2.71904e-05
							411	Afu6g13570	cytochrome c peroxidase, putative	4.90901	2.10112e-08
							412	Afu6g08430	conserved hypothetical protein	4.91267	5.92135e-06
							413	Afu2g09360	C6 transcription factor, putative	4.92812	5.41551e-07
							414	Afu4g10000	ABC multidrug transporter Mdr2	4.94593	2.24638e-06
							415	Afu4g07140	iki3 protein	4.94725	6.4851e-05
							416	Afu1g16290	ATP dependent RNA helicase (Rok1), putative	4.95282	0.00195977
							417	Afu1g13150	Smr domain protein	4.96148	0.00650555
							418	Afu4g00110	alpha-ketoglutarate-dependent taurine dioxygenase	4.98262	4.62649e-06
							419	Afu7g01490	MFS peptide transporter, putative	5.01513	4.92637e-07
							420	Afu3g09340	PDCD2_C domain protein, putative	5.02229	0.0213019
							421	Afu8g04130	C6 transcription factor (Ctf1B), putative	5.04272	1.80908e-09
							422	Afu8g00360	conserved hypothetical protein	5.06887	0.00426295
							423	Afu6g06740	endoplasmic reticulum calcium ATPase, putative	5.07185	7.35608e-08
							424	Afu5g07270	hypothetical protein	5.09109	1.55578e-07
							425	Afu1g10540	SIR2 family histone deacetylase (Hst4), putative	5.20863	0.00278823
							426	Afu3g09750	conserved hypothetical protein	5.24874	5.16686e-08
							427	Afu1g14570	histidine-3 protein	5.26654	0.00599296
							428	Afu5g06590	SNF2 family helicase, putative	5.28037	4.71341e-05
							429	Afu4g13450	RNA methyltransferase, TrmH family family	5.31532	5.30819e-05
							430	Afu3g06410	Coq4p	5.3561	0.0199679
							431	Afu4g08910	hypothetical protein	5.36215	5.60734e-10
							432	Afu7g04160	integral peroxisomal membrane protein	5.42441	0.000476012
							433	Afu1g13840	integral membrane protein, Mpv17/PMP22 family, putative	5.461	7.06327e-08
							434	Afu5g02290	potassium ion transporter (Trk1), putative	5.46378	6.82582e-05
							435	Afu3g09090	topoisomerase I-binding RS protein, putative	5.46935	0.00261516
							436	Afu6g13260	RanBP1 domain protein	5.48305	1.67748e-05
							437	Afu1g06600	SURF6 domain nucleolar protein	5.49336	0.000963736
							438	Afu1g04460	lysyl-tRNA synthetase, putative	5.51949	3.48855e-07
							439	Afu2g13080	Nudix/MutT family protein	5.52722	9.96493e-09
							440	Afu2g16090	karyopherin alpha subunit, putative	5.59917	0.000449193
							441	Afu5g08090	pyridoxine biosynthesis protein	5.60907	4.93187e-08
							442	Afu7g02190	zinc knuckle nucleic acid binding protein, putative	5.61882	1.5185e-06
							443	Afu1g13010	SNF2 family helicase/ATPase, putative	5.62187	0.000147548
							444	Afu2g04820	translation release factor eRF3, putative	5.6489	6.44307e-11
							445	Afu3g14350	GTP binding protein Guf1, putative	5.67173	1.39133e-06
							446	Afu5g09670	RNase III domain protein	5.6929	7.90649e-05
							447	Afu4g10100	FAD binding domain protein	5.70597	1.65915e-05
							448	Afu3g05570	spindle poison sensitivity protein, putative	5.72831	0.000196095
							449	Afu1g04400	ribosomal protein S37, mitochondrial	5.73204	4.628e-05
							450	Afu4g03860	eukaryotic translation initiation factor 3 subunit EifCc, putative	5.76069	2.5254e-08
							451	Afu1g02030	eukaryotic translation initiation factor 3 subunit EifCb, putative	5.77856	2.40249e-11
							452	Afu6g11510	flavodoxin and radical SAM domain protein	5.80428	7.21385e-08
							453	Afu1g04170	fungal specific transcription factor, putative	5.80476	2.70159e-07
							454	Afu5g02360	vacuolar dynamin GTPase (VpsA), putative	5.84869	0.0030712
							455	Afu2g14670	eukaryotic translation initiation factor 3 subunit EifCd, putative	5.86439	0.000601192
							456	Afu2g13020	mitochondrial dicarboxylate carrier, putative	5.87833	0.00217199
							457	Afu1g09370	pentatricopeptide repeat protein	6.00195	0.0120457
							458	Afu5g02160	RNA binding protein (Arp), putative	6.01568	0.000497278
							459	Afu3g01560	amino acid permease, putative	6.02102	3.4255e-06
							460	Afu6g10650	ATP citrate lyase, subunit 1, putative	6.04083	2.19724e-10
							461	Afu8g01670	bifunctional catalase-peroxidase Cat2	6.0571	2.17386e-06
							462	Afu2g02350	MYB DNA-binding domain protein	6.1464	3.27449e-05
							463	Afu7g04140	L-galactose dehydrogenase (L-GalDH), putative	6.21121	2.70507e-08
							464	Afu2g08360	orotidine 5'-phosphate decarboxylase	6.24612	0.000405051
							465	Afu3g11740	conserved hypothetical protein	6.29031	5.93018e-06
							466	Afu1g04830	abaA protein	6.39615	8.31852e-06
							467	Afu5g08790	hypothetical protein	6.43028	0.00322395
							468	Afu1g10990	ribosomal RNA processing protein, putative	6.45426	2.25183e-08
							469	Afu3g08080	aconitate hydratase, putative	6.45528	6.95607e-10
							470	Afu2g02680	matrix AAA protease MAP-1	6.54951	0.00331716
							471	Afu3g08260	cohesin complex subunit (Psm1), putative	6.61506	0.0164876
							472	Afu6g13000	hypothetical protein	6.6357	7.91178e-07
							473	Afu4g03840	DNA repair protein (Rhp26), putative	6.65089	6.29019e-07
							474	Afu5g04155	hypothetical protein	6.68626	4.71212e-08
							475	Afu1g04190	polyadenylate-binding protein	6.7446	1.98486e-09
							476	Afu5g08960	triglyceride lipase-cholesterol esterase, putative	6.90568	0.000192736
							477	Afu1g14850	acyl-CoA dehydrogenase, putative	6.95631	0.00575845
							478	Afu1g10130	adenosylhomocysteinase	6.98833	2.44197e-08
							479	Afu1g16430	hypothetical protein	6.98902	0.0273055
							480	Afu1g04230	mitoribosomal protein YmL27	7.07862	1.0498e-06
							481	Afu6g02880	possible transposase	7.17946	4.51473e-05
							482	Afu6g09730	cytochrome P450, putative	7.32837	0.00527902
							483	Afu1g13140	G protein complex alpha subunit GpaA	7.36426	2.05998e-09
							484	Afu7g04430	ribosome biogenesis protein (Rrs1), putative	7.38986	1.29327e-09
							485	Afu1g12280	nucleoporin, putative	7.42283	0.000681956
							486	Afu2g16340	hypothetical protein	7.56555	1.03205e-06
							487	Afu6g13410	nuclear mRNA splicing factor, putative	7.59461	5.0513e-09
							488	Afu7g00130	C6 transcription factor, putative	7.60415	0.000874935
							489	Afu1g15780	3-isopropylmalate dehydrogenase	7.83709	8.16474e-11
							490	Afu6g14260	conserved hypothetical protein	7.86873	1.10747e-07
							491	Afu4g12110	TPR domain protein	7.88032	2.84369e-10
							492	Afu8g04800	valyl-tRNA synthetase	7.8817	0.00167955
							493	Afu2g15600	conserved hypothetical protein	7.91067	0.00285634
							494	Afu1g11960	alternative NADH-dehydrogenase	7.92871	1.98421e-07
							495	Afu5g06510	GTP binding protein, putative	7.96569	0.000276551
							496	Afu3g06580	WD repeat protein	7.98668	2.16207e-05
							497	Afu8g04050	acid phosphatase (PhoG), putative	8.04092	0.0199977
							498	Afu2g10910	maltose permease	8.0927	0.00379157
							499	Afu3g08980	threonine synthase	8.1261	1.03071e-05
							500	Afu3g10080	serine/threonine protein kinase, putative	8.19968	0.00102076
							501	Afu5g01870	DNA replication factor C subunit Rfc3, putative	8.22196	5.14664e-05
							502	Afu3g11970	C2H2 transcription factor PacC, putative	8.24043	0.000244603
							503	Afu2g13250	bifunctional tryptophan synthase TRPB	8.33554	1.14526e-07
							504	Afu3g05970	Eukaryotic translation initiation factor 3 subunit 9, putative	8.40073	0.0001937
							505	Afu2g03820	carboxyphosphonoenolpyruvate phosphonomutase, putative	8.45335	1.16578e-06
							506	Afu5g15000	arsenate reductase (ArsC), putative	8.59071	7.97465e-07
							507	Afu2g09490	eukaryotic initiation factor 4F subunit (eIF4F p130), putative	8.69026	3.08839e-08
							508	Afu5g06780	carbamoyl-phosphate synthase, small subunit	8.73433	7.00809e-08
							509	Afu1g06580	high expression lethality protein (Hel10), putative	8.74642	0.00226003
							510	Afu5g04090	SGT1 and CS domain protein	8.85819	3.24567e-10
							511	Afu6g01970	GATA transcriptional activator (AreA), putative	8.93614	5.19052e-06
							512	Afu2g08600	1-acylglycerol-3-phosphate acyltransferase (AtaAp), putative	8.9469	1.37849e-05
							513	Afu2g16400	translation initiation factor 4B	8.98432	3.24001e-08
							514	Afu7g04860	dimethyladenosine transferase	9.00666	1.89727e-09
							515	Afu1g16660	related to eukaryotic translation initiation factor EIF-2B subunit 3	9.01193	0.0010068
							516	Afu4g06760	ubiquinone biosynthesis protein, putative	9.05527	2.44154e-05
							517	Afu2g15610	mitochondrial DNA-directed RNA polymerase, putative	9.25047	0.000918933
							518	Afu4g10110	homeobox transcription factor, putative	9.36831	3.29789e-07
							519	Afu1g05040	protein mitochondrial targeting protein (Mas1), putative	9.37056	1.95788e-09
							520	Afu1g16340	potassium transporter, putative	9.45829	4.46454e-05
							521	Afu1g15900	importin beta-2 subunit, putative	9.47183	8.34575e-06
							522	Afu6g08910	cell division-like protein	9.49402	8.19203e-10
							523	Afu2g13730	NEDD8 activating enzyme (UbaC), putative	9.61777	2.43231e-05
							524	Afu2g16970	mitochondrial large ribosomal subunit L30, putative	9.74911	2.64118e-08
							525	Afu1g15030	SDA1 domain protein	9.76144	6.84169e-08
							526	Afu3g10030	forkhead domain protein	9.86761	0.0021174
							527	Afu1g05900	DnaJ and TPR domain protein	9.91947	1.33405e-08
							528	Afu3g02700	hypothetical protein	9.97313	2.40742e-11
							529	Afu3g13790	cation transporting ATPase, putative	10.1628	0.00103398
							530	Afu5g02790	amino acid permease	10.3222	0.000116588
							531	Afu1g11940	mitochondrial large ribosomal subunit protein L15, putative	10.3728	7.25655e-05
							532	Afu2g17200	hypothetical protein	10.4085	2.05184e-07
							533	Afu1g02210	60S ribosome biogenesis protein Brx1, putative	10.4499	1.79175e-10
							534	Afu5g12360	mitochondrial oxaloacetate transporter (Oac), putative	10.7802	2.74654e-05
							535	Afu1g09770	La domain family	10.824	7.28994e-09
							536	Afu5g03640	mitochondrial export translocase Oxa1, putative	10.8274	7.99771e-12
							537	Afu5g08380	hypothetical protein	10.9502	1.1621e-06
							538	Afu2g14810	oxidoreductase, putative	10.9653	1.76884e-07
							539	Afu2g10770	C2H2 transcription factor (Con7), putative	11.0163	1.20361e-06
							540	Afu7g05220	mitochondrial carrier protein, putative	11.1076	5.05897e-05
							541	Afu2g01440	mitochondrial carrier protein, putative	11.1731	0.000111211
							542	Afu2g17060	60S ribosome subunit biogenesis protein (Nip7), putative	11.3486	5.00887e-06
							543	Afu2g03610	IMP dehydrogenase, putative	11.3734	2.20379e-13
							544	Afu8g01710	antigenic thaumatin domain protein, putative	11.3787	3.96782e-08
							545	Afu6g04360	ABC drug exporter AtrF	11.3814	2.46049e-05
							546	Afu5g04000	conserved hypothetical protein	11.5392	0.000162439
							547	Afu1g09840	mitochondrial inner membrane translocase subunit TIM44, putative	11.558	5.75416e-07
							548	Afu6g08920	assimilatory sulfite reductase	11.7345	1.68766e-05
							549	Afu3g07070	MYB DNA-binding domain protein	11.7478	3.83593e-05
							550	Afu6g04730	Ade1p protein	11.7549	3.92835e-06
							551	Afu1g04840	RNP domain protein	11.9278	3.95628e-07
							552	Afu1g14990	ATP-dependent RNA helicase (Drs1), putative	11.968	1.11781e-07
							553	Afu2g11450	DUF691 domain protein	12.5929	4.7119e-07
							554	Afu1g09650	GPI anchored protein, putative	13.0151	1.04687e-06
							555	Afu1g16470	metallo-beta-lactamase domain protein, putative	13.091	0.0084166
							556	Afu5g06430	mitochondrial large ribosomal subunit L7, putative	13.2948	1.25675e-06
							557	Afu1g05410	Krr1 family protein	13.4162	6.97334e-07
							558	Afu4g07660	ATP dependent RNA helicase (Dbp1), putative	13.5242	1.56561e-11
							559	Afu8g04090	choline oxidase (CodA), putative	13.5939	1.49147e-12
							560	Afu7g05660	elongation factor EF-3, putative	14.0573	3.88467e-13
							561	Afu6g10320	ribosome biogenesis protein (Rrb1), putative	14.1035	7.09467e-05
							562	Afu5g07790	PAP/25A associated domain family	14.1975	0.000888633
							563	Afu5g08890	homoaconitase LysF	14.4309	0.00013689
							564	Afu1g06940	chorismate synthase	14.8068	1.00234e-07
							565	Afu4g07100	related to nuclear envelope protein Cut11p, putative	15.0294	0.000588323
							566	Afu1g06810	aconitate hydratase, mitochondrial	15.0724	1.27334e-05
							567	Afu2g11510	nucleolar GTP-binding protein (Nog1), putative	15.1145	1.66797e-07
							568	Afu1g16330	NOC2p	15.2906	3.76534e-09
							569	Afu6g09060	mitochondrial 60S ribosomal protein L6 precursor	16.1538	0.0113557
							570	Afu5g13330	hypothetical protein	17.0703	0.00056368
							571	Afu5g12530	conserved hypothetical protein	17.4595	2.25416e-06
							572	Afu4g07630	microtubule associated protein (Ytm1), putative	17.5145	3.59909e-06
							573	Afu2g05580	mRNA decapping hydrolase, putative	17.9329	0.0165369
							574	Afu2g11260	3-isopropylmalate dehydratase, putative	18.095	6.81233e-13
							575	Afu4g12990	thioredoxin reductase	18.2211	1.46258e-08
							576	Afu4g06350	rna binding protein	18.3984	5.60649e-05
							577	Afu1g15000	2-isopropylmalate synthase	18.665	1.37846e-06
							578	Afu6g11310	bifunctional pyrimidine biosynthesis protein (PyrABCN), putative	19.0872	1.59972e-12
							579	Afu3g10800	eukaryotic translation initiation factor 3 subunit CLU1/TIF31, putative	19.1298	0.000541836
							580	Afu4g10460	homocitrate synthase	19.2095	2.96037e-09
							581	Afu1g12610	Hsp70 chaperone Hsp88	19.2853	4.77314e-06
							582	Afu2g03580	phenylalanyl-tRNA synthetase beta chain cytoplasmic	19.4686	0.000447359
							583	Afu2g10010	nonsense-mediated mRNA decay protein (Nmd5), putative	19.5225	5.4415e-05
							584	Afu6g09820	AATF-like transcription factor (Bfr2), putative	19.8359	2.68288e-07
							585	Afu1g13570	small nuclear ribonucleoprotein complex protein (Nhp2), putative	20.3365	2.17508e-10
							586	Afu1g15620	DEAD box RNA helicase HelA, putative	20.4092	2.59423e-05
							587	Afu4g10550	conserved hypothetical protein	20.6085	7.30766e-05
							588	Afu5g10660	pentatricopeptide repeat protein	21.5483	2.45492e-08
							589	Afu2g05490	HEAT repeat protein	23.3089	6.1525e-08
							590	Afu6g13190	H+/nucleoside cotransporter	23.6451	0.000131997
							591	Afu1g04370	hypothetical protein	25.7763	1.60194e-05
							592	Afu3g02290	arylsulfatase, putative	27.4218	1.9973e-07
							593	Afu1g15450	adenylosuccinate synthetase	29.454	2.53935e-10
							594	Afu1g03200	MFS transporter, putative	31.3997	3.7709e-07
							595	Afu2g13570	ribosome biogenesis protein (Bms1), putative	32.571	3.03188e-09
							596	Afu1g06190	hnrnp arginine n-methyltransferase	70.7904	2.9063e-08
							597	Afu6g10470	zinc finger protein ZPR1	73.9839	0.000212428
							598	Afu3g07640	plasma membrane H+-ATPase	104.903	4.54095e-07
