# Supplementary material for: Transcriptomic analysis of the exit from dormancy of Aspergillus fumigatus conidia
Source: BMC Genomics. 2008 Sep 16;9:417. doi: 10.1186/1471-2164-9-417 (PMC2556354; doi:10.1186/1471-2164-9-417)
Supplement: Additional file 3 — Repartition of up- and down-regulated genes among GO categories for one-week and one-year old conidia during the first 30 min of germination. [file 1471-2164-9-417-S3.xls]

## Sheet: Feuil1
Repartition of up- and down-regulated genes among GO categories for one-week and one-year old conidia during the first 30 min of germination
GO category	GO ID	No of gene onto arrays	No of gene with stored	YOUNG CONIDIA						OLD CONIDIA
			transcripts onto arrays	UP-REGULATED			DOWN-REGULATED			UP-REGULATED			DOWN-REGULATED
				Number of gene	Genes onto arrays (%)		Number of gene	Genes with stored		Number of gene	Genes onto arrays (%)		Number of gene	Genes with stored
								transcripts onto arrays (%)						transcripts onto arrays (%)
DNA metabolism	GO:0006259	127	24	40	31.4961		3	12.5		37	29.1339		6	25
Transcription regulator activity	GO:0030528	133	45	31	23.3083		6	13.3333		21	15.7895		7	15.5556
RNA metabolism	GO:0016070	188	60	71	37.766		5	8.33333		64	34.0426		10	16.6667
RNA binding	GO:0003723	33	12	17	51.5152		0	0		18	54.5455		3	25
Translation regulator activity	GO:0045182	23	16	15	65.2174		1	6.25		10	43.4783		3	18.75
Amino acid metabolism	GO:0006520	82	23	31	37.8049		1	4.34783		21	25.6098		3	13.0435
Protein complex assembly	GO:0006461	32	8	17	53.125		0	0		12	37.5		1	12.5
Cellular protein metabolism	GO:0044267	242	91	77	31.8182		11	12.0879		77	31.8182		15	16.4835
Carbohydrate metabolism	GO:0005975	107	32	14	13.0841		12	37.5		10	9.34579		8	25
Alcohol metabolism	GO:0006066	53	24	11	20.7547		8	33.3333		8	15.0943		4	16.6667
Phosphorus metabolism	GO:0006793	54	19	13	24.0741		1	5.26316		14	25.9259		3	15.7895
Lipid biosynthesis	GO:0008610	47	8	12	25.5319		0	0		6	12.766		1	12.5
Oxidoreductase activity	GO:0016491	166	55	33	19.8795		17	30.9091		28	16.8675		13	23.6364
Transporter activity	GO:0005215	230	46	40	17.3913		7	15.2174		35	15.2174		5	10.8696
Response to stress	GO:0006950	101	26	30	29.703		4	15.3846		23	22.7723		8	30.7692
Unclassified		1711	428	243	14.2022		120	28.0374		233	13.6178		109	25.4673
