# Supplementary material for: Transcriptomic analysis of the exit from dormancy of Aspergillus fumigatus conidia
Source: BMC Genomics. 2008 Sep 16;9:417. doi: 10.1186/1471-2164-9-417 (PMC2556354; doi:10.1186/1471-2164-9-417)
Supplement: Additional file 4 — List of modulated genes repartition among GO categories for one-week old conidia during the first 30 min of germination. [file 1471-2164-9-417-S4.xls]

## Sheet: young
List of modulated genes repartition among GO categories for one-week old conidia
DNA metabolism
Down-regulated
Rank	Gene ref. No	Gene product	Fold	p value
1	Afu2g13360	SNF2 family helicase/ATPase, putative	-2.67203	1.84952e-07
2	Afu1g06660	CBS domain protein	-4.75242	2.59032e-08
3	Afu3g10480	conserved hypothetical protein	-4.86767	5.51287e-07
Up-regulated
Rank	Gene ref. No	Gene product	Fold	p value
1	Afu2g14580	manganese ion homeostasis (Fr), putative	2.00379	0.0085435
2	Afu6g06880	conserved hypothetical protein	2.0078	0.000299892
3	Afu3g09850	DNA mismatch repair protein Msh2, putative	2.1324	1.37831e-05
4	Afu1g01030	reverse transcriptase, putative	2.18238	4.28334e-05
5	Afu6g04530	conserved hypothetical protein	2.28055	4.33897e-06
6	Afu3g05890	transcription elongation factor SPT6, putative	2.33018	0.00342088
7	Afu6g09220	SNF2 family helicase/ATPase, putative	2.38225	0.00462429
8	Afu7g04480	DNA mismatch repair protein Msh3, putative	2.42048	3.5329e-05
9	Afu4g04270	thymidylate synthase	2.42823	0.00618496
10	Afu5g02570	histone acetylase complex subunit Paf400, putative	2.64602	0.00158549
11	Afu4g08500	transcription initiation protein spt5	2.68446	0.00249595
12	Afu1g03050	DEAD/DEAH box helicase, putative	2.69157	0.0401672
13	Afu1g03070	transcription initiation factor TFIID subunit, putative	2.72656	0.00139592
14	Afu8g05570	transcription factor (Sin3), putative	2.83919	0.00882955
15	Afu3g11030	histone chaperone (ASF1), putative	2.84054	1.89044e-06
16	Afu6g08570	DNA damage repair protein Mus42, putative	2.88671	8.42093e-06
17	Afu2g04030	chromatin assembly factor 1 subunit B, putative	2.92011	0.0292543
18	Afu5g08110	origin recognition complex subunit 2, putative	2.93412	9.5412e-05
19	Afu5g10890	DNA replication licensing factor Mcm6, putative	3.06423	0.0113758
20	Afu2g14950	exonuclease, putative	3.11043	2.48536e-06
21	Afu4g07670	conserved hypothetical protein	3.32255	2.33733e-05
22	Afu1g06310	SWI-SNF complex subunit (BAF60b), putative	3.33467	1.01001e-06
23	Afu2g09010	DNA ligase	3.35098	0.0016282
24	Afu1g03500	topoisomerase I	3.40087	3.50168e-08
25	Afu2g15220	SNM1 protein	3.40701	0.000328426
26	Afu5g06330	RSC complex subunit (Sth1), putative	3.44328	4.6463e-06
27	Afu5g01730	MYB DNA-binding domain protein	3.48042	5.74346e-06
28	Afu1g07150	RING finger domain protein (Rnf10), putative	3.61931	0.0197134
29	Afu4g06260	mating-type switching protein swi10	3.6215	0.00213378
30	Afu6g02420	ubiquitin conjugating enzyme (UbcM), putative	3.88879	2.61162e-05
31	Afu3g05560	RSC complex subunit (RSC1), putative	3.90294	2.72637e-06
32	Afu4g12400	PHD finger domain protein, putative	3.92136	0.000257188
33	Afu1g11160	Sas10/Utp3 family protein	3.94853	0.00647061
34	Afu5g12640	DNA polymerase gamma	4.12047	0.00451068
35	Afu4g11690	RNA polymerase II transcription factor related protein [imported]	4.40563	0.00169622
36	Afu5g12350	ribonucleotide reductase	4.66909	8.8094e-06
37	Afu1g10540	SIR2 family histone deacetylase (Hst4), putative	5.20863	0.00278823
38	Afu5g06590	SNF2 family helicase, putative	5.28037	4.71341e-05
39	Afu4g03840	DNA repair protein (Rhp26), putative	6.65089	6.29019e-07
40	Afu5g01870	DNA replication factor C subunit Rfc3, putative	8.22196	5.14664e-05
Transcription regulator activity
Down-regulated
Rank	Gene ref. No	Gene product	Fold	p value
1	Afu8g04510	pirin, putative	-2.10568	1.03397e-06
2	Afu1g17640	C6 and C2H2 transcription factor RegA	-2.24487	0.000550455
3	Afu1g10080	C2H2 transcription factor, putative	-2.49036	2.01135e-05
4	Afu1g10580	homeobox transcription factor, putative	-2.51081	0.000403989
5	Afu3g05780	GATA transcription factor (LreA), putative	-3.08994	8.56924e-07
6	Afu8g00730	retrograde regulation protein 2	-3.77966	0.0091194
Up-regulated
Rank	Gene ref. No	Gene product	Fold	p value
1	Afu5g03050	nuclear protein skip (snw1 protein)	2.02889	0.000162575
2	Afu3g04230	transcription initiation factor IIF subunit alpha, putative	2.06202	0.0116202
3	Afu7g03910	C2H2 zinc finger protein	2.12308	0.000916828
4	Afu3g06740	C6 transcription factor (Gal4), putative	2.20032	0.000277793
5	Afu2g05310	C6 transcription factor, putative	2.26648	0.0319151
6	Afu1g16220	C6 transcription factor, putative	2.2901	8.21754e-05
7	Afu3g05890	transcription elongation factor SPT6, putative	2.33018	0.00342088
8	Afu6g05150	transcriptional repressor (TUP1), putative	2.34941	0.00341238
9	Afu6g09930	bZIP transcription factor (AP-1), putative	2.61003	1.034e-06
10	Afu4g08500	transcription initiation protein spt5	2.68446	0.00249595
11	Afu2g02690	fungal specific transcription factor, putative	2.69708	0.00016164
12	Afu1g03070	transcription initiation factor TFIID subunit, putative	2.72656	0.00139592
13	Afu7g04710	NF-X1 finger transcription factor, putative	2.79995	9.34126e-09
14	Afu2g03460	C6 transcription factor (Leu3), putative	2.8871	2.23872e-06
15	Afu8g02710	C6 transcription factor, putative	3.11121	0.00395594
16	Afu6g12520	response regulator, putative	3.19886	5.2908e-06
17	Afu1g06310	SWI-SNF complex subunit (BAF60b), putative	3.33467	1.01001e-06
18	Afu2g16760	conserved hypothetical protein	3.52386	5.85394e-06
19	Afu6g05010	C6 transcription factor, putative	3.58188	0.0418725
20	Afu5g06410	C2H2 transcription factor (AmdA), putative	3.66194	0.00283498
21	Afu3g05560	RSC complex subunit (RSC1), putative	3.90294	2.72637e-06
22	Afu1g12550	membrane-tethered transcription factor (SPT23), putative	3.92066	6.60058e-08
23	Afu4g11690	RNA polymerase II transcription factor related protein [imported]	4.40563	0.00169622
24	Afu4g07140	iki3 protein	4.94725	6.4851e-05
25	Afu7g02190	zinc knuckle nucleic acid binding protein, putative	5.61882	1.5185e-06
26	Afu7g00130	C6 transcription factor, putative	7.60415	0.000874935
27	Afu3g11970	C2H2 transcription factor PacC, putative	8.24043	0.000244603
28	Afu6g01970	GATA transcriptional activator (AreA), putative	8.93614	5.19052e-06
29	Afu4g10110	homeobox transcription factor, putative	9.36831	3.29789e-07
30	Afu3g10030	forkhead domain protein	9.86761	0.0021174
31	Afu2g10770	C2H2 transcription factor (Con7), putative	11.0163	1.20361e-06
RNA metabolism
Down-regulated
Rank	Gene ref. No	Gene product	Fold	p value
1	Afu8g04510	pirin, putative	-2.10568	1.03397e-06
2	Afu1g17640	C6 and C2H2 transcription factor RegA	-2.24487	0.000550455
3	Afu1g10080	C2H2 transcription factor, putative	-2.49036	2.01135e-05
4	Afu5g13340	protein phosphatase 2C, putative	-2.50331	3.58355e-05
5	Afu5g12990	Snf1 protein kinase complex subunit Snf4, putative	-2.50425	8.19748e-07
Up-regulated
Rank	Gene ref. No	Gene product	Fold	p value
1	Afu5g03050	nuclear protein skip (snw1 protein)	2.02889	0.000162575
2	Afu5g02420	splicing factor 3a subunit 3, putative	2.05045	0.00016651
3	Afu3g04230	transcription initiation factor IIF subunit alpha, putative	2.06202	0.0116202
4	Afu3g09720	cleavage and polyadenylylation specificity factor, putative	2.09468	0.00487677
5	Afu7g03910	C2H2 zinc finger protein	2.12308	0.000916828
6	Afu4g09010	conserved hypothetical protein	2.1849	4.79476e-05
7	Afu3g06740	C6 transcription factor (Gal4), putative	2.20032	0.000277793
8	Afu2g07710	mRNA splicing factor RNA helicase (Cdc28), putative	2.25882	0.000536167
9	Afu6g04530	conserved hypothetical protein	2.28055	4.33897e-06
10	Afu1g16220	C6 transcription factor, putative	2.2901	8.21754e-05
11	Afu5g13510	cell cycle control protein (Cwf8), putative	2.31982	6.40184e-06
12	Afu3g05890	transcription elongation factor SPT6, putative	2.33018	0.00342088
13	Afu1g14180	methyltransferase (Ncl1), putative	2.40621	0.0143311
14	Afu1g14770	tRNA dihydrouridine synthase, putative	2.56318	0.00462783
15	Afu1g10200	cell cycle control protein (Cwf4), putative	2.6076	1.54537e-06
16	Afu5g02570	histone acetylase complex subunit Paf400, putative	2.64602	0.00158549
17	Afu4g08500	transcription initiation protein spt5	2.68446	0.00249595
18	Afu1g03070	transcription initiation factor TFIID subunit, putative	2.72656	0.00139592
19	Afu8g05570	transcription factor (Sin3), putative	2.83919	0.00882955
20	Afu2g03460	C6 transcription factor (Leu3), putative	2.8871	2.23872e-06
21	Afu1g10190	pre-mRNA splicing factor (Prp31), putative	2.89435	0.000142791
22	Afu5g03090	small nucleolar ribonucleoprotein complex subunit (Pwp2), putative	2.89825	4.11975e-06
23	Afu2g04030	chromatin assembly factor 1 subunit B, putative	2.92011	0.0292543
24	Afu5g08110	origin recognition complex subunit 2, putative	2.93412	9.5412e-05
25	Afu1g03010	cell cycle control protein (Cwf22), putative	2.96719	1.22844e-05
26	Afu1g05620	phenylalanyl-tRNA synthetase, beta subunit	3.09115	1.36286e-09
27	Afu6g13300	GTP-binding nuclear protein Ran, putative	3.09533	5.25961e-08
28	Afu2g14950	exonuclease, putative	3.11043	2.48536e-06
29	Afu1g03500	topoisomerase I	3.40087	3.50168e-08
30	Afu3g08040	polymerase RNA II DNA directed polypeptide D	3.45524	0.000298012
31	Afu2g12150	midasin, putative	3.46118	0.00190151
32	Afu3g13280	DEAD/DEAH box helicase (Sbp4), putative	3.56985	0.0141359
33	Afu5g06410	C2H2 transcription factor (AmdA), putative	3.66194	0.00283498
34	Afu8g04820	ribonuclease P complex subunit p30, putative	3.77903	0.00792625
35	Afu1g12550	membrane-tethered transcription factor (SPT23), putative	3.92066	6.60058e-08
36	Afu4g12400	PHD finger domain protein, putative	3.92136	0.000257188
37	Afu1g11160	Sas10/Utp3 family protein	3.94853	0.00647061
38	Afu4g07540	small nucleolar ribonucleoprotein complex subunit, putative	4.11528	0.000233064
39	Afu3g12310	exonuclease, putative	4.13353	0.000226113
40	Afu1g03820	mRNA splicing factor RNA helicase (Prp16), putative	4.18959	1.41402e-08
41	Afu4g04350	DEAD helicases superfamily protein (Aquarius), putative	4.1916	0.00149053
42	Afu4g11690	RNA polymerase II transcription factor related protein [imported]	4.40563	0.00169622
43	Afu1g03930	translation regulator (Cya5), putative	4.76537	3.23402e-07
44	Afu4g07140	iki3 protein	4.94725	6.4851e-05
45	Afu1g16290	ATP dependent RNA helicase (Rok1), putative	4.95282	0.00195977
46	Afu1g10540	SIR2 family histone deacetylase (Hst4), putative	5.20863	0.00278823
47	Afu3g09750	conserved hypothetical protein	5.24874	5.16686e-08
48	Afu4g13450	RNA methyltransferase, TrmH family family	5.31532	5.30819e-05
49	Afu1g04460	lysyl-tRNA synthetase, putative	5.51949	3.48855e-07
50	Afu7g04430	ribosome biogenesis protein (Rrs1), putative	7.38986	1.29327e-09
51	Afu6g13410	nuclear mRNA splicing factor, putative	7.59461	5.0513e-09
52	Afu8g04800	valyl-tRNA synthetase	7.8817	0.00167955
53	Afu3g11970	C2H2 transcription factor PacC, putative	8.24043	0.000244603
54	Afu6g01970	GATA transcriptional activator (AreA), putative	8.93614	5.19052e-06
55	Afu7g04860	dimethyladenosine transferase	9.00666	1.89727e-09
56	Afu2g15610	mitochondrial DNA-directed RNA polymerase, putative	9.25047	0.000918933
57	Afu4g10110	homeobox transcription factor, putative	9.36831	3.29789e-07
58	Afu6g08910	cell division-like protein	9.49402	8.19203e-10
59	Afu3g10030	forkhead domain protein	9.86761	0.0021174
60	Afu2g10770	C2H2 transcription factor (Con7), putative	11.0163	1.20361e-06
61	Afu2g17060	60S ribosome subunit biogenesis protein (Nip7), putative	11.3486	5.00887e-06
62	Afu1g04840	RNP domain protein	11.9278	3.95628e-07
63	Afu1g14990	ATP-dependent RNA helicase (Drs1), putative	11.968	1.11781e-07
64	Afu2g11450	DUF691 domain protein	12.5929	4.7119e-07
65	Afu1g16470	metallo-beta-lactamase domain protein, putative	13.091	0.0084166
66	Afu2g05580	mRNA decapping hydrolase, putative	17.9329	0.0165369
67	Afu2g03580	phenylalanyl-tRNA synthetase beta chain cytoplasmic	19.4686	0.000447359
68	Afu1g13570	small nuclear ribonucleoprotein complex protein (Nhp2), putative	20.3365	2.17508e-10
69	Afu1g15620	DEAD box RNA helicase HelA, putative	20.4092	2.59423e-05
70	Afu4g10550	conserved hypothetical protein	20.6085	7.30766e-05
71	Afu2g13570	ribosome biogenesis protein (Bms1), putative	32.571	3.03188e-09
RNA binding
Down-regulated
Up-regulated
Rank	Gene ref. No	Gene product	Fold	p value
1	Afu5g02420	splicing factor 3a subunit 3, putative	2.05045	0.00016651
2	Afu1g12890	60s ribosomal protein l1	2.1209	3.03744e-05
3	Afu4g09010	conserved hypothetical protein	2.1849	4.79476e-05
4	Afu1g05110	mRNA export factor mex67	2.18812	2.66358e-05
5	Afu2g04700	RNA binding effector protein (Scp160), putative	2.76067	0.000700051
6	Afu5g03090	small nucleolar ribonucleoprotein complex subunit (Pwp2), putative	2.89825	4.11975e-06
7	Afu4g11570	G-patch domain protein (TFIP11), putative	3.24386	0.0264721
8	Afu1g11160	Sas10/Utp3 family protein	3.94853	0.00647061
9	Afu4g07540	small nucleolar ribonucleoprotein complex subunit, putative	4.11528	0.000233064
10	Afu3g09750	conserved hypothetical protein	5.24874	5.16686e-08
11	Afu2g14670	eukaryotic translation initiation factor 3 subunit EifCd, putative	5.86439	0.000601192
12	Afu1g04190	polyadenylate-binding protein	6.7446	1.98486e-09
13	Afu6g13410	nuclear mRNA splicing factor, putative	7.59461	5.0513e-09
14	Afu1g02210	60S ribosome biogenesis protein Brx1, putative	10.4499	1.79175e-10
15	Afu1g04840	RNP domain protein	11.9278	3.95628e-07
16	Afu1g13570	small nuclear ribonucleoprotein complex protein (Nhp2), putative	20.3365	2.17508e-10
17	Afu4g10550	conserved hypothetical protein	20.6085	7.30766e-05
Translation regulator activity
Down-regulated
Rank	Gene ref. No	Gene product	Fold	p value
1	Afu1g17120	elongation factor-1 gamma	-3.40739	4.39366e-07
Up-regulated
Rank	Gene ref. No	Gene product	Fold	p value
1	Afu3g08600	translational initiation factor 2 beta	2.53559	0.000315128
2	Afu6g12530	eif-2b	3.46244	1.10406e-06
3	Afu1g09330	eukaryotic translation initiation factor 3 subunit EifCf, putative	3.473	1.23181e-06
4	Afu3g09280	eukaryotic translation initiation factor 3 subunit EifCk, putative	3.6509	2.79124e-08
5	Afu1g04070	eIF-5A	4.36648	1.98554e-07
6	Afu1g03930	translation regulator (Cya5), putative	4.76537	3.23402e-07
7	Afu2g04820	translation release factor eRF3, putative	5.6489	6.44307e-11
8	Afu4g03860	eukaryotic translation initiation factor 3 subunit EifCc, putative	5.76069	2.5254e-08
9	Afu1g02030	eukaryotic translation initiation factor 3 subunit EifCb, putative	5.77856	2.40249e-11
10	Afu2g14670	eukaryotic translation initiation factor 3 subunit EifCd, putative	5.86439	0.000601192
11	Afu3g05970	Eukaryotic translation initiation factor 3 subunit 9, putative	8.40073	0.0001937
12	Afu2g09490	eukaryotic initiation factor 4F subunit (eIF4F p130), putative	8.69026	3.08839e-08
13	Afu1g16660	related to eukaryotic translation initiation factor EIF-2B subunit 3	9.01193	0.0010068
14	Afu7g05660	elongation factor EF-3, putative	14.0573	3.88467e-13
15	Afu3g10800	eukaryotic translation initiation factor 3 subunit CLU1/TIF31, putative	19.1298	0.000541836
Amino acid metabolism
Down-regulated
Rank	Gene ref. No	Gene product	Fold	p value
1	Afu6g04000	GTPase activating protein (Tsc2), putative	-4.0184	4.95525e-08
Up-regulated
Rank	Gene ref. No	Gene product	Fold	p value
1	Afu5g11450	arginine metabolism regulation protein iii	2.08276	0.0376869
2	Afu4g03950	trans-sulfuration enzyme family protein	2.09345	0.00507238
3	Afu1g14090	histidinol-phosphate aminotransferase	2.1325	1.50096e-08
4	Afu6g12080	nonribosomal peptide synthase (NRPS), putative	2.19464	0.0386191
5	Afu5g05810	homoserine kinase	2.51909	3.42807e-07
6	Afu5g06750	protein kinase, putative	2.6537	0.0122006
7	Afu2g07620	cystathionine beta-synthase, putative	2.84108	3.18573e-06
8	Afu2g03460	C6 transcription factor (Leu3), putative	2.8871	2.23872e-06
9	Afu2g12470	acetylornithine aminotransferase	2.89901	8.98289e-05
10	Afu6g12930	aconitate hydratase, mitochondrial	2.92166	0.0072352
11	Afu1g05620	phenylalanyl-tRNA synthetase, beta subunit	3.09115	1.36286e-09
12	Afu5g04230	citrate synthase, eukaryotic	3.3155	6.64653e-08
13	Afu1g07380	NADH-dependent glutamate synthase (GLT1), putative	3.77791	0.00456268
14	Afu1g12800	isocitrate dehydrogenase, NAD-dependent	4.01005	6.77244e-07
15	Afu7g04500	ATP phosphoribosyltransferase	4.44131	4.25304e-06
16	Afu3g06530	ATP sulphurylase	4.47046	0.00454465
17	Afu1g13740	pentafunctional polypeptide (AroM), putative	4.76972	0.00230625
18	Afu2g11300	G2882	4.77768	2.85329e-05
19	Afu1g04460	lysyl-tRNA synthetase, putative	5.51949	3.48855e-07
20	Afu1g10130	adenosylhomocysteinase	6.98833	2.44197e-08
21	Afu1g15780	3-isopropylmalate dehydrogenase	7.83709	8.16474e-11
22	Afu8g04800	valyl-tRNA synthetase	7.8817	0.00167955
23	Afu3g08980	threonine synthase	8.1261	1.03071e-05
24	Afu2g13250	bifunctional tryptophan synthase TRPB	8.33554	1.14526e-07
25	Afu5g06780	carbamoyl-phosphate synthase, small subunit	8.73433	7.00809e-08
26	Afu5g08890	homoaconitase LysF	14.4309	0.00013689
27	Afu1g06940	chorismate synthase	14.8068	1.00234e-07
28	Afu2g11260	3-isopropylmalate dehydratase, putative	18.095	6.81233e-13
29	Afu1g15000	2-isopropylmalate synthase	18.665	1.37846e-06
30	Afu4g10460	homocitrate synthase	19.2095	2.96037e-09
31	Afu2g03580	phenylalanyl-tRNA synthetase beta chain cytoplasmic	19.4686	0.000447359
Protein complex assembly
Down-regulated
Up-regulated
Rank	Gene ref. No	Gene product	Fold	p value
1	Afu1g12890	60s ribosomal protein l1	2.1209	3.03744e-05
2	Afu3g05890	transcription elongation factor SPT6, putative	2.33018	0.00342088
3	Afu3g11030	histone chaperone (ASF1), putative	2.84054	1.89044e-06
4	Afu2g04030	chromatin assembly factor 1 subunit B, putative	2.92011	0.0292543
5	Afu7g04670	ATP11 protein precursor	3.10559	0.0432396
6	Afu1g03390	60S ribosomal protein L12, putative	3.31679	1.19849e-07
7	Afu2g12150	midasin, putative	3.46118	0.00190151
8	Afu3g13280	DEAD/DEAH box helicase (Sbp4), putative	3.56985	0.0141359
9	Afu2g02680	matrix AAA protease MAP-1	6.54951	0.00331716
10	Afu6g13410	nuclear mRNA splicing factor, putative	7.59461	5.0513e-09
11	Afu5g04090	SGT1 and CS domain protein	8.85819	3.24567e-10
12	Afu1g02210	60S ribosome biogenesis protein Brx1, putative	10.4499	1.79175e-10
13	Afu2g17060	60S ribosome subunit biogenesis protein (Nip7), putative	11.3486	5.00887e-06
14	Afu5g04000	conserved hypothetical protein	11.5392	0.000162439
15	Afu1g14990	ATP-dependent RNA helicase (Drs1), putative	11.968	1.11781e-07
16	Afu1g16330	NOC2p	15.2906	3.76534e-09
17	Afu2g13570	ribosome biogenesis protein (Bms1), putative	32.571	3.03188e-09
Cellular protein metabolism
Down-regulated
Rank	Gene ref. No	Gene product	Fold	p value
1	Afu8g04500	mannosyltransferase PMTI	-2.04716	0.00935245
2	Afu4g08480	26s proteasome regulatory subunit	-2.23939	1.93506e-07
3	Afu6g08420	ubiquitin-protein ligase E3 component (UBR1), putative	-2.29873	1.27396e-07
4	Afu1g02830	npl4 protein	-2.30211	6.07701e-05
5	Afu6g08880	ubiquitin fusion degradation protein (UFD4), putative	-2.44158	3.36249e-05
6	Afu3g09630	asparaginyl-tRNA synthetase	-2.46071	7.27965e-05
7	Afu5g13340	protein phosphatase 2C, putative	-2.50331	3.58355e-05
8	Afu2g04450	HECT domain protein	-3.29266	5.57552e-09
9	Afu1g17120	elongation factor-1 gamma	-3.40739	4.39366e-07
10	Afu7g04650	proteasome component Pre3, putative	-3.45117	1.76731e-06
11	Afu3g10400	dolichol-phosphate mannosyltransferase, putative	-4.54338	1.22974e-08
Up-regulated
Rank	Gene ref. No	Gene product	Fold	p value
1	Afu1g09440	ribosomal protein S23 (S12)	2.00633	7.97361e-06
2	Afu1g05970	grr1 protein	2.02927	7.85355e-05
3	Afu1g06920	serine/threonine protein kinase, putative	2.03608	0.0187754
4	Afu5g12010	serine/threonine phosphatase	2.04938	0.0157593
5	Afu1g15020	40S ribosomal protein S5	2.08144	2.32432e-05
6	Afu6g13250	Ribosomal protein L31e	2.10039	3.89505e-06
7	Afu1g12890	60s ribosomal protein l1	2.1209	3.03744e-05
8	Afu6g12760	GPI transamidase component (GAA1), putative	2.15817	0.000681333
9	Afu6g05120	glycogen synthase kinase-3, putative	2.26227	0.00111595
10	Afu6g04530	conserved hypothetical protein	2.28055	4.33897e-06
11	Afu1g05630	40s ribosomal protein s3	2.34417	2.05575e-07
12	Afu5g11970	protein kinase c, putative	2.36631	0.00788637
13	Afu4g10780	ubiquitin-protein ligase (Tom1), putative	2.37642	0.0122541
14	Afu4g10350	polyubiquitin (UbiD), putative	2.445	0.000177118
15	Afu2g04720	ubiquitin C-terminal hydrolase, putative	2.50227	0.00118748
16	Afu3g08600	translational initiation factor 2 beta	2.53559	0.000315128
17	Afu3g06470	DHHC zinc finger membrane protein, putative	2.59583	0.000271861
18	Afu5g02570	histone acetylase complex subunit Paf400, putative	2.64602	0.00158549
19	Afu5g06750	protein kinase, putative	2.6537	0.0122006
20	Afu1g03070	transcription initiation factor TFIID subunit, putative	2.72656	0.00139592
21	Afu1g04280	Ribosomal protein S7p/S5e, putative	2.78941	5.36363e-05
22	Afu2g02150	ribosomal protein S10	2.79664	1.5525e-08
23	Afu5g03020	60s ribosomal protein l2	2.85016	5.72747e-05
24	Afu6g09190	metallopeptidase family M24, putative	2.85927	0.0023108
25	Afu2g10100	60S acidic ribosomal protein P2	2.88702	1.66621e-08
26	Afu5g08580	alpha-1,6-mannosyltransferase subunit (Och1), putative	2.89441	4.36786e-05
27	Afu1g05620	phenylalanyl-tRNA synthetase, beta subunit	3.09115	1.36286e-09
28	Afu1g04210	IQ and HECT domain protein	3.15861	0.000245567
29	Afu1g03390	60S ribosomal protein L12, putative	3.31679	1.19849e-07
30	Afu2g14130	ubiquitin C-terminal hydrolase, putative	3.37897	4.70614e-06
31	Afu6g07210	Fe superoxide dismutase, putative	3.4347	7.99317e-05
32	Afu6g12530	eif-2b	3.46244	1.10406e-06
33	Afu1g09330	eukaryotic translation initiation factor 3 subunit EifCf, putative	3.473	1.23181e-06
34	Afu5g01730	MYB DNA-binding domain protein	3.48042	5.74346e-06
35	Afu3g09280	eukaryotic translation initiation factor 3 subunit EifCk, putative	3.6509	2.79124e-08
36	Afu3g00650	aminopeptidase Y, putative	3.8144	0.00284584
37	Afu4g07910	pitrilysin family metalloprotease (Cym1), putative	3.84148	6.41658e-06
38	Afu6g02420	ubiquitin conjugating enzyme (UbcM), putative	3.88879	2.61162e-05
39	Afu2g17110	cell division control protein Cdc48	3.93409	0.00613991
40	Afu5g04270	AMP-binding protein	3.98116	0.0101569
41	Afu4g04350	DEAD helicases superfamily protein (Aquarius), putative	4.1916	0.00149053
42	Afu3g11370	mitochondrial large ribosomal subunit L49, putative	4.19581	2.13861e-06
43	Afu1g13710	isoleucyl-tRNA synthetase ,cytoplasmic	4.31572	3.71529e-05
44	Afu1g04070	eIF-5A	4.36648	1.98554e-07
45	Afu6g07100	diphthamide biosynthesis protein 2	4.48708	1.94649e-06
46	Afu2g16020	t-complex protein 1, alpha subunit, putative	4.66263	5.52416e-05
47	Afu1g03930	translation regulator (Cya5), putative	4.76537	3.23402e-07
48	Afu2g11300	G2882	4.77768	2.85329e-05
49	Afu1g06400	cAMP-dependent protein kinase-like, putative	4.81156	1.74467e-09
50	Afu1g04460	lysyl-tRNA synthetase, putative	5.51949	3.48855e-07
51	Afu2g04820	translation release factor eRF3, putative	5.6489	6.44307e-11
52	Afu1g04400	ribosomal protein S37, mitochondrial	5.73204	4.628e-05
53	Afu4g03860	eukaryotic translation initiation factor 3 subunit EifCc, putative	5.76069	2.5254e-08
54	Afu1g02030	eukaryotic translation initiation factor 3 subunit EifCb, putative	5.77856	2.40249e-11
55	Afu2g14670	eukaryotic translation initiation factor 3 subunit EifCd, putative	5.86439	0.000601192
56	Afu3g08080	aconitate hydratase, putative	6.45528	6.95607e-10
57	Afu2g02680	matrix AAA protease MAP-1	6.54951	0.00331716
58	Afu1g04190	polyadenylate-binding protein	6.7446	1.98486e-09
59	Afu1g04230	mitoribosomal protein YmL27	7.07862	1.0498e-06
60	Afu8g04800	valyl-tRNA synthetase	7.8817	0.00167955
61	Afu3g05970	Eukaryotic translation initiation factor 3 subunit 9, putative	8.40073	0.0001937
62	Afu2g09490	eukaryotic initiation factor 4F subunit (eIF4F p130), putative	8.69026	3.08839e-08
63	Afu5g04090	SGT1 and CS domain protein	8.85819	3.24567e-10
64	Afu1g16660	related to eukaryotic translation initiation factor EIF-2B subunit 3	9.01193	0.0010068
65	Afu6g08910	cell division-like protein	9.49402	8.19203e-10
66	Afu2g16970	mitochondrial large ribosomal subunit L30, putative	9.74911	2.64118e-08
67	Afu3g13790	cation transporting ATPase, putative	10.1628	0.00103398
68	Afu1g11940	mitochondrial large ribosomal subunit protein L15, putative	10.3728	7.25655e-05
69	Afu5g04000	conserved hypothetical protein	11.5392	0.000162439
70	Afu5g06430	mitochondrial large ribosomal subunit L7, putative	13.2948	1.25675e-06
71	Afu4g07660	ATP dependent RNA helicase (Dbp1), putative	13.5242	1.56561e-11
72	Afu7g05660	elongation factor EF-3, putative	14.0573	3.88467e-13
73	Afu6g09060	mitochondrial 60S ribosomal protein L6 precursor	16.1538	0.0113557
74	Afu3g10800	eukaryotic translation initiation factor 3 subunit CLU1/TIF31, putative	19.1298	0.000541836
75	Afu1g12610	Hsp70 chaperone Hsp88	19.2853	4.77314e-06
76	Afu2g03580	phenylalanyl-tRNA synthetase beta chain cytoplasmic	19.4686	0.000447359
77	Afu1g06190	hnrnp arginine n-methyltransferase	70.7904	2.9063e-08
Carbohydrate metabolism
Down-regulated
Rank	Gene ref. No	Gene product	Fold	p value
1	Afu1g10950	conserved hypothetical protein	-2.0312	0.000239124
2	Afu1g11030	xylitol dehydrogenase	-2.1196	4.3458e-06
3	Afu1g04500	hypothetical protein	-2.19048	9.02683e-05
4	Afu5g13450	triosephosphate isomerase	-2.2381	3.27645e-06
5	Afu8g06030	alpha-1,3-glucanase, putative	-2.27074	4.10325e-06
6	Afu5g03850	class III chitinase, putative	-2.52897	0.00716723
7	Afu5g00300	alcohol dehydrogenase, zinc-containing	-2.59297	0.000165038
8	Afu8g04060	beta-N-acetylglucosaminidase, putative	-3.04001	0.00437998
9	Afu7g08350	alpha-1,3-glucanase, putative	-3.4273	5.51509e-06
10	Afu5g03930	alcohol dehydrogenase, putative	-3.57154	9.23123e-05
11	Afu1g17410	beta-glucosidase, putative	-4.27072	2.32155e-09
12	Afu4g00290	succinyl-CoA synthetase beta subunit, putative	-17.2385	7.72271e-13
Up-regulated
Rank	Gene ref. No	Gene product	Fold	p value
1	Afu3g05650	alpha,alpha-trehalose-phosphate synthase subunit TPS2, putative	2.09606	0.0141459
2	Afu3g06740	C6 transcription factor (Gal4), putative	2.20032	0.000277793
3	Afu8g05620	chitin synthase activator (Chs3), putative	2.29457	0.00485856
4	Afu6g02470	fumarate hydratase, putative	2.325	9.31549e-07
5	Afu4g14650	ribokinase	2.75823	1.16861e-05
6	Afu5g08580	alpha-1,6-mannosyltransferase subunit (Och1), putative	2.89441	4.36786e-05
7	Afu6g12930	aconitate hydratase, mitochondrial	2.92166	0.0072352
8	Afu5g04230	citrate synthase, eukaryotic	3.3155	6.64653e-08
9	Afu1g13500	transketolase TktA	3.79678	0.00347806
10	Afu4g07710	pyruvate carboxylase	3.80004	0.000265015
11	Afu2g05910	hexokinase Kxk, putative	3.91368	9.36345e-07
12	Afu1g12800	isocitrate dehydrogenase, NAD-dependent	4.01005	6.77244e-07
13	Afu7g02560	D-lactate dehydrogenase (cytochrome)	4.30298	0.0016583
14	Afu2g03820	carboxyphosphonoenolpyruvate phosphonomutase, putative	8.45335	1.16578e-06
Alcohol metabolism
Down-regulated
Rank	Gene ref. No	Gene product	Fold	p value
1	Afu1g10950	conserved hypothetical protein	-2.0312	0.000239124
2	Afu1g11030	xylitol dehydrogenase	-2.1196	4.3458e-06
3	Afu1g04500	hypothetical protein	-2.19048	9.02683e-05
4	Afu6g00750	pyruvate decarboxylase, putative	-2.19319	4.50629e-05
5	Afu5g13450	triosephosphate isomerase	-2.2381	3.27645e-06
6	Afu5g00300	alcohol dehydrogenase, zinc-containing	-2.59297	0.000165038
7	Afu6g00510	NADP-dependent alcohol dehydrogenase	-3.11973	4.85463e-09
8	Afu5g03930	alcohol dehydrogenase, putative	-3.57154	9.23123e-05
Up-regulated
Rank	Gene ref. No	Gene product	Fold	p value
1	Afu3g06740	C6 transcription factor (Gal4), putative	2.20032	0.000277793
2	Afu2g05040	glycerol:H+ symporter (Gup1), putative	2.2426	0.000222987
3	Afu4g14650	ribokinase	2.75823	1.16861e-05
4	Afu2g03700	HMG-CoA reductase	3.1543	5.06799e-08
5	Afu1g04540	NADH-cytochrome b5 reductase precursor	3.26974	6.46696e-05
6	Afu1g13500	transketolase TktA	3.79678	0.00347806
7	Afu4g07710	pyruvate carboxylase	3.80004	0.000265015
8	Afu7g01220	farnesyl-diphosphate farnesyltransferase, putative	3.81981	0.00788742
9	Afu2g05910	hexokinase Kxk, putative	3.91368	9.36345e-07
10	Afu1g07140	c-24(28) sterol reductase	4.57376	4.06611e-06
11	Afu1g11960	alternative NADH-dehydrogenase	7.92871	1.98421e-07
Phosphorus metabolism
Down-regulated
Rank	Gene ref. No	Gene product	Fold	p value
1	Afu5g13340	protein phosphatase 2C, putative	2.50331	3.58355e-05
Up-regulated
Rank	Gene ref. No	Gene product	Fold	p value
1	Afu1g06920	serine/threonine protein kinase, putative	2.03608	0.0187754
2	Afu5g12010	serine/threonine phosphatase	2.04938	0.0157593
3	Afu5g11450	arginine metabolism regulation protein iii	2.08276	0.0376869
4	Afu2g12400	ATP synthase oligomycin sensitivity conferral protein	2.14574	0.000641962
5	Afu6g05120	glycogen synthase kinase-3, putative	2.26227	0.00111595
6	Afu5g11970	protein kinase c, putative	2.36631	0.00788637
7	Afu5g06750	protein kinase, putative	2.6537	0.0122006
8	Afu8g05320	mitochondrial F1 ATPase subunit alpha, putative	2.97909	1.49318e-07
9	Afu1g02070	cytochrome c1, heme protein precursor	3.2367	2.35931e-06
10	Afu1g07070	nuc-1 negative regulatory protein preg	3.59111	1.65933e-07
11	Afu6g04380	molecular chaperone (ABC1), putative	4.08676	1.85716e-05
12	Afu1g06400	cAMP-dependent protein kinase-like, putative	4.81156	1.74467e-09
13	Afu5g04210	ubiquinol-cytochrome C reductase complex core protein 2, putative	4.87195	1.06285e-07
Lipid biosynthesis
Down-regulated
Up-regulated
Rank	Gene ref. No	Gene product	Fold	p value
1	Afu6g12760	GPI transamidase component (GAA1), putative	2.15817	0.000681333
2	Afu5g14050	PAP2 domain protein	2.17084	0.000234085
3	Afu1g07010	phosphatidate cytidylyltransferase	2.32426	0.000243466
4	Afu1g09290	cholinephosphate cytidylyltransferase	2.84136	0.00202579
5	Afu2g03700	HMG-CoA reductase	3.1543	5.06799e-08
6	Afu1g04540	NADH-cytochrome b5 reductase precursor	3.26974	6.46696e-05
7	Afu3g04220	fatty acid synthase beta subunit, putative	3.56558	0.00228509
8	Afu1g13160	geranylgeranyl diphosphate synthase	3.76227	1.49361e-06
9	Afu7g01220	farnesyl-diphosphate farnesyltransferase, putative	3.81981	0.00788742
10	Afu1g11890	serine palmitoyltransferase 2, putative	4.41351	0.00200971
11	Afu1g07140	c-24(28) sterol reductase	4.57376	4.06611e-06
12	Afu2g08600	1-acylglycerol-3-phosphate acyltransferase (AtaAp), putative	8.9469	1.37849e-05
Oxidoreductase activity
Down-regulated
Rank	Gene ref. No	Gene product	Fold	p value
1	Afu1g11030	xylitol dehydrogenase	-2.1196	4.3458e-06
2	Afu2g15660	aldehyde dehydrogenase family protein, putative	-2.14408	6.03263e-07
3	Afu4g03940	ferric-chelate reductase, putative	-2.36312	4.96823e-05
4	Afu4g13550	short chain dehydrogenase/reductase family	-2.45443	0.0127173
5	Afu5g00300	alcohol dehydrogenase, zinc-containing	-2.59297	0.000165038
6	Afu4g12870	methylmalonate-semialdehyde dehydrogenase, putative	-2.64833	0.00855994
7	Afu6g02210	cytochrome P450, putative	-2.73579	0.00166335
8	Afu6g00510	NADP-dependent alcohol dehydrogenase	-3.11973	4.85463e-09
9	Afu5g03930	alcohol dehydrogenase, putative	-3.57154	9.23123e-05
10	Afu8g01420	quinone oxidoreductase, putative	-3.98163	0.000124302
11	Afu2g15430	L-xylulose reductase	-4.08548	4.4593e-07
12	Afu7g00700	aldo-keto reductase (AKR13), puatative	-4.48586	1.7765e-09
13	Afu5g15070	antioxidant protein LsfA	-4.73358	0.00158491
14	Afu4g07050	L-lactate dehydrogenase	-5.84093	1.919e-08
15	Afu5g06240	alcohol dehydrogenase, putative	-7.62739	2.84112e-10
16	Afu2g01580	FAD monooxygenase, putative	-8.73046	2.70017e-12
17	Afu2g01410	aldo-keto reductase, putative	-11.9617	7.10543e-15
Up-regulated
Rank	Gene ref. No	Gene product	Fold	p value
1	Afu4g00590	monooxygenase, putative	2.11182	1.96771e-08
2	Afu4g10760	steroid alpha reductase family protein	2.14076	0.0135643
3	Afu2g15590	sulfite reductase [NADPH], putative	2.23995	0.0257177
4	Afu2g04060	NADH:flavin oxidoreductase/NADH oxidase family protein	2.37647	0.00897968
5	Afu1g15820	fatty acid hydroxylase, putative	2.47093	8.50194e-08
6	Afu2g14960	thioredoxin, putative	2.90063	1.12837e-06
7	Afu2g06000	NAD+ dependent glutamate dehydrogenase, putative	2.99814	8.14745e-09
8	Afu3g14250	Indoleamine 2,3-dioxygenase subfamily	3.02906	8.21142e-07
9	Afu2g03700	HMG-CoA reductase	3.1543	5.06799e-08
10	Afu1g02070	cytochrome c1, heme protein precursor	3.2367	2.35931e-06
11	Afu1g04540	NADH-cytochrome b5 reductase precursor	3.26974	6.46696e-05
12	Afu6g04120	short chain dehydrogenase/reductase family protein	3.42228	5.22802e-10
13	Afu4g11840	glyoxylate reductase	3.54367	4.00456e-07
14	Afu3g04220	fatty acid synthase beta subunit, putative	3.56558	0.00228509
15	Afu7g05470	electron transfer flavoprotein alpha subunit, putative	3.67755	4.09024e-07
16	Afu1g07380	NADH-dependent glutamate synthase (GLT1), putative	3.77791	0.00456268
17	Afu1g12800	isocitrate dehydrogenase, NAD-dependent	4.01005	6.77244e-07
18	Afu7g02560	D-lactate dehydrogenase (cytochrome)	4.30298	0.0016583
19	Afu1g07140	c-24(28) sterol reductase	4.57376	4.06611e-06
20	Afu5g12350	ribonucleotide reductase	4.66909	8.8094e-06
21	Afu1g13740	pentafunctional polypeptide (AroM), putative	4.76972	0.00230625
22	Afu2g11300	G2882	4.77768	2.85329e-05
23	Afu5g04210	ubiquinol-cytochrome C reductase complex core protein 2, putative	4.87195	1.06285e-07
24	Afu6g13570	cytochrome c peroxidase, putative	4.90901	2.10112e-08
25	Afu4g00110	alpha-ketoglutarate-dependent taurine dioxygenase	4.98262	4.62649e-06
26	Afu7g04140	L-galactose dehydrogenase (L-GalDH), putative	6.21121	2.70507e-08
27	Afu1g15780	3-isopropylmalate dehydrogenase	7.83709	8.16474e-11
28	Afu1g11960	alternative NADH-dehydrogenase	7.92871	1.98421e-07
29	Afu5g15000	arsenate reductase (ArsC), putative	8.59071	7.97465e-07
30	Afu2g14810	oxidoreductase, putative	10.9653	1.76884e-07
31	Afu2g03610	IMP dehydrogenase, putative	11.3734	2.20379e-13
32	Afu6g08920	assimilatory sulfite reductase	11.7345	1.68766e-05
33	Afu4g12990	thioredoxin reductase	18.2211	1.46258e-08
Transporter activity
Down-regulated
Rank	Gene ref. No	Gene product	Fold	p value
1	Afu2g08850	phospholipid-transporting ATPase, putative	-2.0918	0.0190448
2	Afu5g11020	ammonium transporter	-2.27673	3.40457e-07
3	Afu5g01160	monosaccharide transporter	-2.50255	5.77025e-06
4	Afu4g09040	high affinity methionine permease	-2.54983	0.000449177
5	Afu3g07300	ABC multidrug transporter, putative	-2.73012	7.62928e-09
6	Afu2g13870	mitochondrial carrier protein, putative	-3.30937	1.88707e-07
7	Afu2g15130	ABC multidrug transporter, putative	-4.90213	6.06533e-05
Up-regulated
Rank	Gene ref. No	Gene product	Fold	p value
1	Afu2g12400	ATP synthase oligomycin sensitivity conferral protein	2.14574	0.000641962
2	Afu4g12620	copper-transporting ATPase, putative	2.16682	0.0124119
3	Afu2g05040	glycerol:H+ symporter (Gup1), putative	2.2426	0.000222987
4	Afu5g00930	amino acid permease, putative	2.26864	0.000188551
5	Afu5g05520	cation-transporting ATPase, putative	2.29243	1.13667e-05
6	Afu4g06630	MFS monosaccharide transporter, putative	2.3565	0.0135957
7	Afu3g02780	multidrug transporter, putative	2.42061	0.000293607
8	Afu1g03530	glucose transporter, putative	2.53635	0.034593
9	Afu2g13760	plasma membrane SNARE protein (Sec9), putative	2.55938	2.09328e-08
10	Afu4g13090	MFS transporter, putative	2.66014	0.0290262
11	Afu3g08530	MFS drug transporter, putative	2.75331	0.0303056
12	Afu4g06910	outer mitochondrial membrane protein porin	2.92724	0.00439024
13	Afu8g05320	mitochondrial F1 ATPase subunit alpha, putative	2.97909	1.49318e-07
14	Afu7g00780	MFS monocarboxylate transporter, putative	3.13627	0.000911527
15	Afu1g06790	importin beta-3 subunit, putative	3.25264	2.86037e-08
16	Afu1g05020	sulfate transporter, putative	3.31648	1.79155e-06
17	Afu6g07160	IZH family channel protein (Izh3), putative	3.56	0.00385416
18	Afu3g12010	high-affinity hexose transporter, putative	3.792	2.33712e-09
19	Afu6g01860	MFS lactose permease, putative	3.91583	1.62271e-06
20	Afu2g05860	secretory pathway Ca2+-ATPase, putative	3.94157	0.0136349
21	Afu6g02070	phospholipid-translocating P-type ATPase domain-containing protein	4.80136	0.000631437
22	Afu5g04210	ubiquinol-cytochrome C reductase complex core protein 2, putative	4.87195	1.06285e-07
23	Afu4g10000	ABC multidrug transporter Mdr2	4.94593	2.24638e-06
24	Afu7g01490	MFS peptide transporter, putative	5.01513	4.92637e-07
25	Afu6g06740	endoplasmic reticulum calcium ATPase, putative	5.07185	7.35608e-08
26	Afu5g02290	potassium ion transporter (Trk1), putative	5.46378	6.82582e-05
27	Afu2g16090	karyopherin alpha subunit, putative	5.59917	0.000449193
28	Afu2g13020	mitochondrial dicarboxylate carrier, putative	5.87833	0.00217199
29	Afu2g10910	maltose permease	8.0927	0.00379157
30	Afu1g16340	potassium transporter, putative	9.45829	4.46454e-05
31	Afu3g13790	cation transporting ATPase, putative	10.1628	0.00103398
32	Afu5g12360	mitochondrial oxaloacetate transporter (Oac), putative	10.7802	2.74654e-05
33	Afu5g03640	mitochondrial export translocase Oxa1, putative	10.8274	7.99771e-12
34	Afu7g05220	mitochondrial carrier protein, putative	11.1076	5.05897e-05
35	Afu2g01440	mitochondrial carrier protein, putative	11.1731	0.000111211
36	Afu6g04360	ABC drug exporter AtrF	11.3814	2.46049e-05
37	Afu1g09840	mitochondrial inner membrane translocase subunit TIM44, putative	11.558	5.75416e-07
38	Afu2g10010	nonsense-mediated mRNA decay protein (Nmd5), putative	19.5225	5.4415e-05
39	Afu1g03200	MFS transporter, putative	31.3997	3.7709e-07
40	Afu3g07640	plasma membrane H+-ATPase	104.903	4.54095e-07
Response to stress
Down-regulated
Rank	Gene ref. No	Gene product	Fold	p value
1	Afu5g13340	protein phosphatase 2C, putative	-2.50331	3.58355e-05
2	Afu2g13360	SNF2 family helicase/ATPase, putative	-2.67203	1.84952e-07
3	Afu4g02970	plasma membrane channel protein (Ist2), putative	-2.95028	0.00118152
4	Afu7g04650	proteasome component Pre3, putative	-3.45117	1.76731e-06
Up-regulated
Rank	Gene ref. No	Gene product	Fold	p value
1	Afu2g14580	manganese ion homeostasis (Fr), putative	2.00379	0.0085435
2	Afu8g05660	myosin I heavy chain	2.07402	1.91558e-06
3	Afu3g05650	alpha,alpha-trehalose-phosphate synthase subunit TPS2, putative	2.09606	0.0141459
4	Afu3g09850	DNA mismatch repair protein Msh2, putative	2.1324	1.37831e-05
5	Afu6g05120	glycogen synthase kinase-3, putative	2.26227	0.00111595
6	Afu8g05620	chitin synthase activator (Chs3), putative	2.29457	0.00485856
7	Afu1g05630	40s ribosomal protein s3	2.34417	2.05575e-07
8	Afu7g04480	DNA mismatch repair protein Msh3, putative	2.42048	3.5329e-05
9	Afu5g12210	G-protein complex beta subunit, putative	2.52636	0.00699792
10	Afu6g09930	bZIP transcription factor (AP-1), putative	2.61003	1.034e-06
11	Afu1g03050	DEAD/DEAH box helicase, putative	2.69157	0.0401672
12	Afu6g08570	DNA damage repair protein Mus42, putative	2.88671	8.42093e-06
13	Afu2g14960	thioredoxin, putative	2.90063	1.12837e-06
14	Afu2g04030	chromatin assembly factor 1 subunit B, putative	2.92011	0.0292543
15	Afu6g12520	response regulator, putative	3.19886	5.2908e-06
16	Afu1g04540	NADH-cytochrome b5 reductase precursor	3.26974	6.46696e-05
17	Afu2g09010	DNA ligase	3.35098	0.0016282
18	Afu2g15220	SNM1 protein	3.40701	0.000328426
19	Afu1g07150	RING finger domain protein (Rnf10), putative	3.61931	0.0197134
20	Afu4g06260	mating-type switching protein swi10	3.6215	0.00213378
21	Afu6g02420	ubiquitin conjugating enzyme (UbcM), putative	3.88879	2.61162e-05
22	Afu1g12550	membrane-tethered transcription factor (SPT23), putative	3.92066	6.60058e-08
23	Afu4g11690	RNA polymerase II transcription factor related protein [imported]	4.40563	0.00169622
24	Afu3g10350	conserved hypothetical protein	4.8557	5.69817e-05
25	Afu6g13570	cytochrome c peroxidase, putative	4.90901	2.10112e-08
26	Afu5g06590	SNF2 family helicase, putative	5.28037	4.71341e-05
27	Afu8g01670	bifunctional catalase-peroxidase Cat2	6.0571	2.17386e-06
28	Afu4g03840	DNA repair protein (Rhp26), putative	6.65089	6.29019e-07
29	Afu1g13140	G protein complex alpha subunit GpaA	7.36426	2.05998e-09
30	Afu5g01870	DNA replication factor C subunit Rfc3, putative	8.22196	5.14664e-05
