# Supplementary material for: Transcriptomic analysis of the exit from dormancy of Aspergillus fumigatus conidia
Source: BMC Genomics. 2008 Sep 16;9:417. doi: 10.1186/1471-2164-9-417 (PMC2556354; doi:10.1186/1471-2164-9-417)
Supplement: Additional file 5 — Genes up-regulated and down regulated during the first 30 min of incubation at 37°C in a YPD medium of one-year old conidia. The genes without transcript at time 0 and that are up-regulated during this incubation time are also shown. [file 1471-2164-9-417-S5.xls]

## Sheet: Feuil1
Down-regulated genes between 0 and 30 min of germination of old conidia						Up-regulated genes between 0 and 30 min of germination of old conidia
Rank	Gene ref. No	Gene product	Fold	p value		Rank	Gene ref. No	Gene product	Fold	p value
1	Afu8g06290	reverse transcriptase, RNaseH	2.01777	0.0352993		1	Afu6g14190	hypothetical protein	2.00782	0.0264698
2	Afu6g05120	glycogen synthase kinase-3, putative	2.03447	0.00151233		2	Afu2g04720	ubiquitin C-terminal hydrolase, putative	2.00964	5.95123e-07
3	Afu1g15990	hypothetical protein	2.03583	0.000138138		3	Afu5g02920	nitrogen metabolite repression regulator NmrA	2.0143	0.024192
4	Afu6g07500	DNA excision repair protein Rad2	2.04563	0.0253907		4	Afu3g10430	transposase	2.01524	0.00701295
5	Afu6g00510	NADP-dependent alcohol dehydrogenase	2.05118	0.0387177		5	Afu3g06740	C6 transcription factor (Gal4), putative	2.01684	0.00657316
6	Afu4g13150	DUF159 domain protein	2.06888	0.000861711		6	Afu6g09380	hypothetical protein	2.01736	0.0217377
7	Afu1g10950	conserved hypothetical protein	2.06955	0.000324313		7	Afu2g14580	manganese ion homeostasis (Fr), putative	2.01959	0.00255376
8	Afu5g03780	L-PSP endoribonuclease family protein (Brt1), putative	2.07373	0.00105575		8	Afu2g12470	acetylornithine aminotransferase	2.02503	1.06304e-05
9	Afu8g01040	reverse transcriptase, RNaseH	2.07426	0.000504851		9	Afu1g04460	lysyl-tRNA synthetase, putative	2.02583	0.0018802
10	Afu2g16920	actin monomer binding protein, putative	2.07923	7.98008e-06		10	Afu3g02370	oxidoreductase, short-chain dehydrogenase/reductase family, putative	2.02868	0.000764336
11	Afu1g14530	general amidase-B	2.11413	0.000385085		11	Afu1g03700	conserved hypothetical protein	2.03039	0.000389413
12	Afu1g17400	hypothetical protein	2.12292	2.07215e-05		12	Afu8g04440	COP9 signalosome subunit 8 (CsnH), putative	2.03091	0.0017721
13	Afu5g08120	arginine biosynthesis bifunctional protein ArgJ	2.14698	0.00284809		13	Afu4g06100	conserved hypothetical protein	2.0382	0.000215138
14	Afu6g09480	conserved hypothetical protein	2.1612	3.01991e-06		14	Afu6g09030	hypothetical protein	2.04083	0.000187333
15	Afu3g06550	phosphoserine phosphatase	2.16399	0.000195866		15	Afu2g01620	hypothetical protein	2.04086	0.012472
16	Afu1g04940	GTP binding protein (SarA), putative	2.16837	0.0012322		16	Afu1g00580	acid phosphatase (PhoG), putative	2.05188	2.04753e-05
17	Afu2g12220	DNA replication factor C subunit Rfc1, putative	2.17944	0.029979		17	Afu2g05610	rna binding protein with Puf domains	2.05411	0.000146111
18	Afu2g13370	55 kDa type II phosphatidylinositol 4-kinase	2.19174	0.0126742		18	Afu4g06540	related to trfA protein [imported]	2.05507	0.00632446
19	Afu1g15870	DNA topoisomerase IV subunit A, putative	2.2052	5.57791e-05		19	Afu4g10960	hypothetical protein	2.05676	0.000165397
20	Afu7g02160	DNA binding protein	2.2102	5.1252e-05		20	Afu1g06930	conserved hypothetical protein	2.05849	0.0356581
21	Afu5g14790	phosphoenolpyruvate synthase	2.21283	0.000128717		21	Afu6g13560	hypothetical protein	2.06175	0.00127943
22	Afu2g14560	dihydrodipicolinate synthetase family protein	2.22472	0.000264837		22	Afu5g06770	GTP binding protein (Gtp1), putative	2.06378	1.12945e-05
23	Afu3g14240	tRNA splicing protein spl1	2.22888	0.00289126		23	Afu4g10490	related to protein transport protein SEC6	2.06559	0.00246279
24	Afu4g00980	hypothetical protein	2.23918	0.023652		24	Afu2g06000	NAD+ dependent glutamate dehydrogenase, putative	2.06619	0.000119428
25	Afu6g07910	PH domain protein	2.24489	8.38233e-06		25	Afu2g05040	glycerol:H+ symporter (Gup1), putative	2.06864	0.0385684
26	Afu1g15340	polymerase	2.25227	0.0153405		26	Afu3g05440	DNA repair protein Rad18, putative	2.07027	0.000385049
27	Afu1g03380	UDP-N-acetylglucosaminyltransferase	2.25406	1.36289e-05		27	Afu5g07930	AP-2 adaptor complex subunit mu, putative	2.07183	0.00191652
28	Afu6g00500	chitosanase, putative	2.29275	3.04439e-05		28	Afu5g07240	SAP domain protein, putative	2.0792	0.000334421
29	Afu8g05590	oxidoreductase, short chain dehydrogenase/reductase family	2.29979	9.38701e-06		29	Afu3g15340	hypothetical protein	2.08193	0.0272235
30	Afu6g08880	ubiquitin fusion degradation protein (UFD4), putative	2.30018	5.38619e-06		30	Afu3g02000	C6 transcription factor, putative	2.08665	0.00084256
31	Afu1g02130	DUF221 domain protein, putative	2.3178	0.000394572		31	Afu7g00130	C6 transcription factor, putative	2.08766	0.012254
32	Afu5g12990	Snf1 protein kinase complex subunit Snf4, putative	2.32466	0.000485679		32	Afu1g11960	alternative NADH-dehydrogenase	2.09567	0.0420805
33	Afu1g16050	hypothetical protein	2.33095	0.000255982		33	Afu2g05860	secretory pathway Ca2+-ATPase, putative	2.09981	0.0235541
34	Afu7g03780	YT521-B-like splicing factor, putative	2.34798	0.000942614		34	Afu4g00590	monooxygenase, putative	2.10651	0.0176593
35	Afu1g17540	hypothetical protein	2.36185	3.205e-08		35	Afu4g14180	hypothetical protein	2.10832	0.00325346
36	Afu2g14960	thioredoxin, putative	2.41015	0.00265068		36	Afu3g06470	DHHC zinc finger membrane protein, putative	2.11085	0.000947803
37	Afu8g04130	C6 transcription factor (Ctf1B), putative	2.41044	0.00678712		37	Afu6g12320	hypothetical protein	2.11157	0.00407601
38	Afu8g05810	DUF1295 domain protein	2.41878	0.000746703		38	Afu4g07530	hypothetical protein	2.12386	0.0393878
39	Afu5g01160	monosaccharide transporter	2.42205	0.0019636		39	Afu5g07960	C2H2 finger and ankyrin domain protein, putative	2.12857	0.000314948
40	Afu3g08880	conserved hypothetical protein	2.43326	2.38546e-05		40	Afu4g07670	conserved hypothetical protein	2.12869	5.64083e-06
41	Afu4g09040	high affinity methionine permease	2.44345	0.00211615		41	Afu2g06190	DNA polymerase epsilon subunit B, putative	2.13649	0.00286624
42	Afu3g14230	BAR adaptor protein RVS167, putative	2.44704	0.000934331		42	Afu4g08170	succinate-semialdehyde dehydrogenase, putative	2.13873	0.0302575
43	Afu6g04540	calcineurin regulatory subunit	2.45364	3.842e-06		43	Afu4g08510	mRNA capping nucleoside-triphosphatase, putative	2.1446	3.40473e-05
44	Afu1g02830	npl4 protein	2.46062	2.56266e-05		44	Afu4g13010	conserved hypothetical protein	2.14522	0.00494886
45	Afu5g05610	cell cycle control protein Cwf14, putative	2.51475	0.0139565		45	Afu3g12190	RING finger domain protein, putative	2.15313	0.00439723
46	Afu4g07050	L-lactate dehydrogenase	2.52877	0.00126297		46	Afu6g06470	heat shock protein, class I	2.15314	0.00383154
47	Afu7g08350	alpha-1,3-glucanase, putative	2.5371	0.000637639		47	Afu6g06740	endoplasmic reticulum calcium ATPase, putative	2.15907	0.00852817
48	Afu4g02610	conserved hypothetical protein	2.54324	0.0147753		48	Afu3g10920	ribosome associated protein (Stm1), putative	2.16446	0.00322239
49	Afu5g12580	GTP binding protein (GTPBP1), putative	2.55012	0.0496128		49	Afu6g08240	HEAT repeat protein (DRIM), putative	2.17941	0.0443984
50	Afu4g10690	Iron-sulfur cluster assembly accessory protein	2.55636	1.72529e-05		50	Afu5g12510	AMP-binding enzyme domain protein	2.18025	0.000915458
51	Afu4g00770	hypothetical protein	2.55682	1.52451e-05		51	Afu2g10260	hypothetical protein	2.18295	4.87649e-06
52	Afu2g04760	BTB domain and ankyrin repeat protein	2.55725	0.02834		52	Afu2g16080	nuclear cohesin complex subunit (Psc3), putative	2.18338	0.00635253
53	Afu6g03470	ABC multidrug transporter, putative	2.58131	0.0279537		53	Afu1g03910	hypothetical protein	2.18951	0.00020251
54	Afu3g11380	ARID/BRIGHT domain protein (SWI1), putative	2.65538	0.0314402		54	Afu1g01570	hypothetical protein	2.2047	0.0308741
55	Afu5g09930	hypothetical protein	2.66147	2.95635e-05		55	Afu2g17470	L-PSP endoribonuclease family protein (AmnE), putative	2.20597	0.00106904
56	Afu5g03260	endosomal cargo receptor (Erp3), putative	2.66789	0.000386726		56	Afu6g08380	WD repeat protein	2.23333	0.00117546
57	Afu6g03070	extracellular dioxygenase, putative	2.66964	0.000119006		57	Afu5g07540	conserved hypothetical protein	2.23403	0.0217061
58	Afu7g00700	aldo-keto reductase (AKR13), puatative	2.71348	0.000735224		58	Afu3g05720	anucleate primary sterigmata (ApsB), putative	2.238	0.00402024
59	Afu2g16460	hypothetical protein	2.71424	0.000604624		59	Afu6g13770	C6 finger domain protein, putative	2.23943	0.00477739
60	Afu2g00270	hypothetical protein	2.72217	0.00160818		60	Afu1g10360	conserved hypothetical protein	2.24075	0.0147296
61	Afu2g11340	ML domain protein, putative	2.73886	2.04709e-06		61	Afu4g06070	translation initiation regulator (Gcn20), putative	2.2408	0.0112383
62	Afu4g03900	peroxisomal multifunctional beta-oxidation protein (MFP), putative	2.75594	1.49115e-05		62	Afu4g06910	outer mitochondrial membrane protein porin	2.24378	0.0225186
63	Afu1g14680	DNA-dependent RNA polymerase II largest subunit, putative	2.75631	0.0281162		63	Afu7g03790	ARF GTPase activator (Csx2), putative	2.24753	0.00957912
64	Afu2g11840	transcriptional corepressor (Cyc8), putative	2.762	2.51061e-06		64	Afu6g02360	hypothetical protein	2.25197	0.0430519
65	Afu6g09620	hypothetical protein	2.78559	8.63044e-06		65	Afu1g11990	conserved hypothetical protein	2.25297	0.00668332
66	Afu3g08330	ATP-dependent Clp protease, proteolytic subunit ClpP	2.79251	0.00988216		66	Afu4g04350	DEAD helicases superfamily protein (Aquarius), putative	2.25615	0.023076
67	Afu8g02170	C6 finger domain protein, putative	2.8054	9.06689e-05		67	Afu2g09490	eukaryotic initiation factor 4F subunit (eIF4F p130), putative	2.25749	0.00529414
68	Afu3g11410	RNA Polymerase II CTD phosphatase Fcp1, putative	2.80683	7.54377e-05		68	Afu5g13380	BRCT domain protein	2.26572	0.00927998
69	Afu2g13590	hypothetical protein	2.8071	0.0310264		69	Afu1g05760	arsenite efflux transporter	2.26843	1.22808e-05
70	Afu3g13140	7alpha-cephem-methoxylase P8 chain, putative	2.80945	5.76844e-05		70	Afu5g07130	zinc finger protein gcs1	2.27112	0.00843568
71	Afu5g01430	ThiJ/PfpI family protein	2.8353	3.52816e-06		71	Afu6g11390	1,3-beta-glucanosyltransferase Gel2	2.27235	0.0199568
72	Afu4g00300	hypothetical protein	2.85195	1.64951e-06		72	Afu5g13930	CCCH finger DNA binding protein, putative	2.27299	0.00131621
73	Afu4g00820	reverse transcriptase, RNaseH	2.8773	8.08163e-05		73	Afu8g01960	hypothetical protein	2.2809	0.00370774
74	Afu2g14110	sulfur metabolite repression control protein SconB, putative	2.91681	0.000106573		74	Afu3g06580	WD repeat protein	2.28153	0.00014182
75	Afu1g14780	BAP31 domain protein, putative	2.93435	0.000316739		75	Afu4g10400	hypothetical protein	2.28558	0.000120092
76	Afu8g06930	C6 transcription factor, putative	2.97774	2.34158e-05		76	Afu4g11460	aminotransferase, classes I and II, putative	2.28696	0.0223518
77	Afu6g04000	GTPase activating protein (Tsc2), putative	2.98798	0.0462002		77	Afu4g07940	oxidoreductase, 2-nitropropane dioxygenase family, putative	2.29055	1.35508e-06
78	Afu2g02610	SNARE complex subunit (Vam7), putative	3.05126	0.000410698		78	Afu4g06860	conserved hypothetical protein	2.29125	0.0490415
79	Afu2g15370	MFS transporter family protein, putative	3.05258	1.55137e-05		79	Afu6g12520	response regulator, putative	2.29692	0.0489034
80	Afu3g09330	conserved hypothetical protein	3.07286	1.1976e-05		80	Afu2g12320	conserved hypothetical protein	2.29698	0.0106018
81	Afu5g12420	decapping enzyme (Dcp2), putative	3.07869	4.86725e-07		81	Afu2g13760	plasma membrane SNARE protein (Sec9), putative	2.29733	3.85339e-09
82	Afu3g07300	ABC multidrug transporter, putative	3.09099	9.57885e-08		82	Afu2g01070	GPI-anchor biosynthesis protein (Pig-F), putative	2.31272	0.00485931
83	Afu5g02860	integral membrane protein, putative	3.09231	0.00250556		83	Afu1g12540	TMEM1 family protein, putative	2.32197	8.11208e-05
84	Afu2g09520	endoglucanase, putative	3.10734	6.1246e-09		84	Afu8g04060	beta-N-acetylglucosaminidase, putative	2.32435	0.00207968
85	Afu7g02110	RanBPM	3.12118	0.000265796		85	Afu1g04910	hypothetical protein	2.33592	2.11517e-05
86	Afu4g10120	C6 finger domain protein, putative	3.14137	0.00615209		86	Afu2g12330	hypothetical protein	2.33707	0.00565405
87	Afu5g08170	autophagocytosis protein aut1	3.17003	0.0136692		87	Afu3g06500	Complex 1 protein (LYR family) family	2.34337	0.00134238
88	Afu2g08840	terminal deoxynucleotidyl transferase, putative	3.17763	5.98337e-06		88	Afu6g07880	DUF500 and SH3 domain protein	2.34651	1.9904e-06
89	Afu7g01930	ESDC	3.20836	0.00679427		89	Afu3g06480	SET domain containing protein	2.34709	0.0233972
90	Afu3g11400	aspartic endopeptidase Pep2	3.21019	0.000447899		90	Afu4g04440	Leucine-rich repeat containing protein	2.34893	0.0276513
91	Afu1g11420	cell wall biogenesis protein phosphatase Ssd1, putative	3.2148	2.01724e-06		91	Afu2g16950	hypothetical protein	2.35065	0.0418385
92	Afu6g12290	PH domain protein	3.22056	0.000384746		92	Afu2g16340	hypothetical protein	2.35212	0.00127547
93	Afu6g13670	conserved hypothetical protein	3.23731	3.10775e-05		93	Afu5g02570	histone acetylase complex subunit Paf400, putative	2.35296	0.00307391
94	Afu5g02780	nicotinamide nucleotide transhydrogenase	3.27526	9.12204e-05		94	Afu5g06480	conserved hypothetical protein	2.35317	0.0366012
95	Afu6g11670	conserved hypothetical protein	3.40883	1.31291e-07		95	Afu3g05560	RSC complex subunit (RSC1), putative	2.35576	5.63154e-05
96	Afu4g12870	methylmalonate-semialdehyde dehydrogenase, putative	3.47387	1.69195e-05		96	Afu8g06180	DOC family protein, putative	2.36081	0.0020124
97	Afu2g08110	hexokinase family protein	3.62207	5.96598e-07		97	Afu3g13790	cation transporting ATPase, putative	2.36136	0.0381632
98	Afu8g05580	coenzyme A transferase PsecoA	3.62994	0.000121079		98	Afu1g05100	GARP complex subunit Vps53, putative	2.36372	0.000640405
99	Afu3g05330	R3H and G-patch domain protein, putative	3.63546	7.50731e-05		99	Afu1g03070	transcription initiation factor TFIID subunit, putative	2.36889	0.00250598
100	Afu2g08460	pseudouridylate synthase	3.65011	1.02873e-05		100	Afu3g14290	protein kinase, putative	2.37143	0.00239958
101	Afu2g14670	eukaryotic translation initiation factor 3 subunit EifCd, putative	3.68114	0.028282		101	Afu1g09370	pentatricopeptide repeat protein	2.38769	0.0356243
102	Afu8g00730	retrograde regulation protein 2	3.75507	0.0144297		102	Afu4g11690	RNA polymerase II transcription factor related protein [imported]	2.39338	0.000906463
103	Afu1g10050	DEAD/DEAH box RNA helicase	3.7669	5.14016e-06		103	Afu7g01510	SNARE domain protein	2.39645	9.09878e-08
104	Afu8g06600	hypothetical protein	3.76782	6.61354e-08		104	Afu1g14400	glyoxylate reductase	2.39938	2.71927e-05
105	Afu4g14370	reverse transcriptase	3.79493	0.00154446		105	Afu2g16000	hypothetical protein	2.40806	0.000275748
106	Afu1g13320	conserved hypothetical protein	3.8266	0.000329703		106	Afu5g07270	hypothetical protein	2.40963	0.00183774
107	Afu6g14130	ubiquitin conjugating enzyme, putative	3.83848	7.41711e-06		107	Afu2g03310	nucleoporin Nsp1, putative	2.41867	1.11852e-09
108	Afu2g09150	adenosine deaminase	3.88478	0.00245196		108	Afu2g17730	multidrug resistant protein, putative	2.42199	2.17022e-07
109	Afu4g11360	glycerol-3-phosphate acyltransferase Sct1, putative	3.97261	0.00243537		109	Afu1g00670	hypothetical protein	2.42828	0.00114418
110	Afu1g07240	hypothetical protein	3.98521	6.81117e-06		110	Afu6g13570	cytochrome c peroxidase, putative	2.43112	2.39855e-07
111	Afu6g00720	LysM domain protein, putative	4.03238	1.82729e-08		111	Afu8g04820	ribonuclease P complex subunit p30, putative	2.43306	0.0336482
112	Afu4g02640	reverse transcriptase, putative	4.03329	0.000129408		112	Afu7g04790	hypothetical protein	2.43358	0.0435095
113	Afu4g10500	conserved hypothetical protein	4.09721	4.93795e-10		113	Afu6g14260	conserved hypothetical protein	2.43658	0.000127272
114	Afu7g06850	phosphoserine phosphatase, putative	4.15817	2.07771e-05		114	Afu3g06330	conserved hypothetical protein	2.44539	0.0148849
115	Afu1g04300	hypothetical protein	4.17874	4.99012e-07		115	Afu6g04380	molecular chaperone (ABC1), putative	2.44584	0.00698216
116	Afu8g04550	ComA domain protein	4.1928	2.13462e-06		116	Afu3g10350	conserved hypothetical protein	2.44738	0.00382538
117	Afu8g07100	conserved hypothetical protein	4.20187	9.69783e-05		117	Afu6g00400	conserved hypothetical protein	2.45002	6.02753e-05
118	Afu6g04470	hypothetical protein	4.31189	0.0013708		118	Afu3g07570	conserved hypothetical protein	2.45005	4.53773e-06
119	Afu3g09830	conserved hypothetical protein	4.52619	8.80747e-07		119	Afu2g02590	aspartyl-tRNA synthetase	2.45632	0.021311
120	Afu3g05780	GATA transcription factor (LreA), putative	4.52703	1.63296e-08		120	Afu2g15610	mitochondrial DNA-directed RNA polymerase, putative	2.45887	0.000131819
121	Afu2g15180	hypothetical protein	4.54829	0.0010673		121	Afu3g10610	hypothetical protein	2.46199	4.92266e-06
122	Afu7g08590	hypothetical protein	4.54887	2.80954e-05		122	Afu1g06720	histone acetyltransferase Spt10, putative	2.47259	0.000820262
123	Afu2g04940	KH domain protein	4.56914	3.36925e-09		123	Afu2g07730	nuclear migration protein, putative	2.4746	4.45856e-05
124	Afu4g02970	plasma membrane channel protein (Ist2), putative	4.60897	0.00113905		124	Afu5g04130	cyclin-dependent protein kinase, putative	2.49805	8.21234e-06
125	Afu5g06470	serine/threonine protein kinase, putative	4.61974	6.42443e-06		125	Afu1g03540	hypothetical protein	2.51186	1.99843e-06
126	Afu6g04210	mannosyl-oligosaccharide glucosidase, putative	4.91028	2.39091e-07		126	Afu6g08670	glutamic acid-rich protein cNBL1700, putative	2.51397	0.0231965
127	Afu2g11100	AMFR protein, putative	4.92332	1.43138e-05		127	Afu4g10100	FAD binding domain protein	2.52322	1.00777e-05
128	Afu1g15270	ATP-dependent Clp protease, putative	4.92803	5.06734e-11		128	Afu7g04680	conserved hypothetical protein	2.52512	0.00293968
129	Afu1g14930	hypothetical protein	5.00194	1.34443e-06		129	Afu1g05470	3-oxo-5-alpha-steroid 4-dehydrogenase, putative	2.52593	0.0157156
130	Afu2g15130	ABC multidrug transporter, putative	5.18039	0.00769235		130	Afu6g05150	transcriptional repressor (TUP1), putative	2.5278	8.61979e-06
131	Afu4g14630	FAD binding domain protein	5.2794	2.88135e-05		131	Afu5g07770	pentatricopeptide repeat protein	2.52831	0.000287822
132	Afu1g17120	elongation factor-1 gamma	5.32013	1.33877e-11		132	Afu5g09340	Phospholipase/Carboxylesterase superfamily	2.52895	0.000351261
133	Afu1g12370	DUF255 domain protein	5.42591	0.00142436		133	Afu8g02830	UPD-GlcNAc transporter (Mnn2-2), putative	2.55229	0.000945623
134	Afu2g05640	hypothetical protein	5.48619	4.67664e-08		134	Afu2g13030	phenylalanyl-tRNA synthetase alpha subunit (PodG), putative	2.55235	0.002107
135	Afu2g01290	polyketide synthase, putative	5.49619	5.74031e-08		135	Afu4g03810	hypothetical protein	2.55396	0.044333
136	Afu4g13510	isocitrate lyase	5.59483	7.12349e-09		136	Afu8g02570	monooxygenase, flavin-binding family	2.55485	2.94047e-05
137	Afu1g00150	RING finger protein	5.67186	9.96151e-08		137	Afu5g06190	STE and C2H2 transcription factor (SteA), putative	2.55713	0.0418303
138	Afu2g13360	SNF2 family helicase/ATPase, putative	5.85787	1.40711e-09		138	Afu4g12400	PHD finger domain protein, putative	2.57099	0.0109167
139	Afu1g07470	autophagic death protein (Idi-7), putative	5.86857	9.51308e-08		139	Afu5g06850	hypothetical protein	2.57372	0.000193247
140	Afu4g10360	RING and UBP finger domain protein, putative	6.02407	3.14827e-05		140	Afu5g07120	RNP domain protein	2.57422	1.12199e-06
141	Afu6g03400	hypothetical protein	6.0413	1.6559e-06		141	Afu3g10740	RAB GTPase Ypt51, putative	2.57449	0.00789322
142	Afu8g05600	hypothetical protein	6.09726	2.34296e-07		142	Afu7g04670	ATP11 protein precursor	2.57497	0.0136114
143	Afu5g00300	alcohol dehydrogenase, zinc-containing	6.18733	0.00537834		143	Afu2g03710	cell polarity protein, putative	2.57546	0.0297605
144	Afu8g06030	alpha-1,3-glucanase, putative	6.60863	0.000266172		144	Afu6g06750	14-3-3 family protein	2.58014	0.0179696
145	Afu5g00900	regulator of G-protein signalling, putative	6.64494	1.08871e-09		145	Afu2g03460	C6 transcription factor (Leu3), putative	2.58048	1.64451e-09
146	Afu5g08470	fadD35	6.6568	8.42562e-06		146	Afu5g06020	hypothetical protein	2.58498	0.00310298
147	Afu3g00640	peptidoglycan binding domain protein	6.81865	2.92291e-06		147	Afu3g11030	histone chaperone (ASF1), putative	2.58729	5.20114e-05
148	Afu2g08040	C6 finger domain protein, putative	6.923	3.67768e-08		148	Afu6g12080	nonribosomal peptide synthase (NRPS), putative	2.58899	0.000991414
149	Afu2g15310	citrate synthase	7.0613	3.8916e-06		149	Afu5g02360	vacuolar dynamin GTPase (VpsA), putative	2.59215	0.0437223
150	Afu3g12330	phosphatidyl synthase	7.41419	1.8113e-09		150	Afu1g06400	cAMP-dependent protein kinase-like, putative	2.6018	0.000649469
151	Afu2g07610	alcohol dehydrogenase PAN2	7.47704	0.000561913		151	Afu4g09010	conserved hypothetical protein	2.62399	1.51208e-05
152	Afu1g13650	hypothetical protein	7.56314	0.000299077		152	Afu2g12480	Golgi integral membrane protein (Cln3), putative	2.62401	0.00633775
153	Afu8g07380	lipM, putative	8.08137	5.1148e-09		153	Afu5g01890	peptidyl-prolyl cis-trans isomerase, putative	2.62729	0.00057443
154	Afu6g09930	bZIP transcription factor (AP-1), putative	8.11832	7.55048e-07		154	Afu2g02160	hypothetical protein	2.63414	0.00120397
155	Afu7g02010	hypothetical protein	8.15364	9.90523e-07		155	Afu1g06420	SNF7 family protein	2.63481	6.78438e-07
156	Afu6g02210	cytochrome P450, putative	8.18291	9.33792e-07		156	Afu5g08960	triglyceride lipase-cholesterol esterase, putative	2.63546	3.63556e-07
157	Afu6g08320	conserved hypothetical protein	8.64058	0.0058274		157	Afu7g01850	RNA polymerase Rpc34 subunit superfamily	2.64112	2.04064e-05
158	Afu4g10350	polyubiquitin (UbiD), putative	8.81224	3.41999e-10		158	Afu4g03990	membrane-spanning ATPase, putative	2.65497	0.0197713
159	Afu3g09630	asparaginyl-tRNA synthetase	9.11309	5.74392e-06		159	Afu2g15220	SNM1 protein	2.6569	0.0023825
160	Afu4g11080	acetyl-coenzyme a synthetase	9.32781	2.19599e-05		160	Afu5g11610	shk1 kinase-binding protein 1	2.66319	2.06238e-06
161	Afu3g10790	hypothetical protein	9.61648	0.000406466		161	Afu7g04220	conserved hypothetical protein	2.66361	2.77282e-05
162	Afu5g12720	ABC transporter, putative	9.9491	0.000699337		162	Afu1g01740	t-complex protein 1, beta subunit, putative	2.66365	0.000231379
163	Afu5g06240	alcohol dehydrogenase, putative	9.95765	3.67544e-05		163	Afu1g13010	SNF2 family helicase/ATPase, putative	2.66682	0.00151269
164	Afu5g12870	utr1 protein	10.2142	6.54928e-08		164	Afu5g05940	Peptidyl-tRNA hydrolase	2.66966	0.0408367
165	Afu2g13870	mitochondrial carrier protein, putative	10.9154	8.10792e-10		165	Afu5g01520	major facilitator superfamily protein superfamily	2.67117	0.00951065
166	Afu1g07190	ankyrin repeat protein	11.1284	5.95746e-13		166	Afu2g11300	G2882	2.68016	0.0340803
167	Afu3g06140	cytoskeleton assembly control protein Sla2, putative	11.5988	7.49265e-11		167	Afu1g16470	metallo-beta-lactamase domain protein, putative	2.68777	0.000220361
168	Afu4g12500	conserved hypothetical protein	11.6442	5.35378e-11		168	Afu3g08830	hypothetical protein	2.69094	0.0212507
169	Afu5g00910	mannose binding protein, putative	11.8961	4.9759e-10		169	Afu1g09330	eukaryotic translation initiation factor 3 subunit EifCf, putative	2.69596	0.00362962
170	Afu3g10120	TATA-box binding protein	12.2002	2.25994e-08		170	Afu8g07210	hydroxymethylglutaryl-CoA synthase	2.71058	4.11207e-05
171	Afu3g00240	TPR domain protein	13.8365	1.14906e-10		171	Afu1g16170	hypothetical protein	2.71426	0.00741805
172	Afu3g10400	dolichol-phosphate mannosyltransferase, putative	14.3576	1.54443e-12		172	Afu2g12160	papillary renal cell carcinoma-associated protein, putative	2.73669	0.000309682
173	Afu4g10680	conserved hypothetical protein	14.6645	1.0049e-06		173	Afu3g10550	hypothetical protein	2.7399	0.0173398
174	Afu5g11250	hypothetical protein	14.7913	1.11454e-08		174	Afu5g06590	SNF2 family helicase, putative	2.74014	0.0496385
175	Afu2g15800	conserved hypothetical protein	15.4031	6.28395e-10		175	Afu5g08560	vacuolar ATPase proteolipid subunit c, putative	2.74562	0.0001134
176	Afu3g14260	mismatched base pair and cruciform DNA recognition protein, putative	15.7688	2.34556e-05		176	Afu2g06020	mitochondrial respiratory complex I chaperone (Cia84), putative	2.74753	4.21031e-06
177	Afu1g17640	C6 and C2H2 transcription factor RegA	16.4646	4.57125e-06		177	Afu5g11360	AP-3 adaptor complex subunit beta, putative	2.75525	1.61425e-06
178	Afu4g12850	calnexin	16.5214	9.0522e-12		178	Afu1g10270	pyridoxal reductase (AKR8), putative	2.75873	0.000391038
179	Afu5g10160	actVA 4 protein	18.3667	1.66507e-07		179	Afu1g07070	nuc-1 negative regulatory protein preg	2.76214	4.22507e-06
180	Afu4g03540	integral membrane protein , putative	18.8426	7.93533e-07		180	Afu2g05100	Hypothetical protein	2.76448	2.82715e-06
181	Afu1g17410	beta-glucosidase, putative	19.954	5.10703e-15		181	Afu5g08050	aminopeptidase P, putative	2.76502	0.000359601
182	Afu5g03930	alcohol dehydrogenase, putative	20.0871	2.00081e-06		182	Afu3g05850	hypothetical protein	2.77124	0.00702625
183	Afu2g16440	hypothetical protein	25.0101	3.80659e-11		183	Afu1g03590	importin 11, putative	2.77333	0.00407116
184	Afu3g10480	conserved hypothetical protein	26.0248	4.81282e-13		184	Afu6g11460	related to nucleolar phosphoprotein [imported]	2.77837	0.00574726
185	Afu2g03390	histone deacetylase RpdA	26.0788	3.10862e-15		185	Afu6g08800	conserved hypothetical protein	2.77917	1.90424e-08
186	Afu2g00790	hypothetical protein	28.5308	9.93691e-06		186	Afu1g05170	related to monocarboxylate transporter	2.78109	8.75978e-06
187	Afu4g04190	hypothetical protein	35.7424	1.89959e-13		187	Afu5g03160	protein kinase, putative	2.78227	0.000239698
188	Afu7g01450	cytochrome P450 monooxygenase, putative	47.2739	1.82733e-05		188	Afu2g10790	pentatricopeptide repeat protein	2.78588	0.00174981
189	Afu6g12220	isochorismatase family hydrolase, putative	50.9923	1.10489e-12		189	Afu5g07070	DUF803 domain membrane protein	2.7911	0.000125696
190	Afu4g00860	conserved hypothetical protein	61.9851	2.26485e-14		190	Afu3g10580	conserved hypothetical protein	2.79139	0.000193294
191	Afu2g15430	L-xylulose reductase	82.2382	1.4877e-13		191	Afu4g06340	CHD5 domain protein	2.79382	0.000477089
192	Afu4g00290	succinyl-CoA synthetase beta subunit, putative	157.515	1.70028e-06		192	Afu6g08600	transcription factor TFIID complex 145 kDa subunit, putative	2.79652	1.04465e-06
						193	Afu2g17200	hypothetical protein	2.79983	0.0277488
						194	Afu5g12530	conserved hypothetical protein	2.80025	0.00527429
						195	Afu6g08560	nonribosomal peptide synthase (NRPS), putative	2.80234	0.0227382
						196	Afu1g13840	integral membrane protein, Mpv17/PMP22 family, putative	2.80482	9.22877e-07
						197	Afu2g05030	HIT finger domain protein, putative	2.80499	2.4204e-05
						198	Afu1g16980	conserved hypothetical protein	2.81484	0.00182545
						199	Afu1g04190	polyadenylate-binding protein	2.8155	0.000436209
						200	Afu3g07480	G-patch domain protein, putative	2.81561	0.0006585
						201	Afu4g01460	hypothetical protein	2.81939	9.25486e-07
						202	Afu6g08570	DNA damage repair protein Mus42, putative	2.82054	0.000114944
						203	Afu1g08940	pheromone processing carboxypeptidase (Kex1), putative	2.82617	0.00618225
						204	Afu4g11720	phosphatidyl synthase	2.82846	0.016169
						205	Afu2g13120	conserved hypothetical protein	2.82936	2.35434e-07
						206	Afu2g08560	hypothetical protein	2.85395	2.95766e-05
						207	Afu6g04950	mitochondrial GTPase (Mss1), putative	2.86249	3.00625e-07
						208	Afu2g16400	translation initiation factor 4B	2.8661	0.00120495
						209	Afu1g03300	carboxylesterase, putative	2.86868	9.32892e-06
						210	Afu6g13410	nuclear mRNA splicing factor, putative	2.87506	8.54821e-07
						211	Afu6g04180	conserved hypothetical protein	2.87778	0.00129405
						212	Afu2g14970	Gamma-butyrobetaine hydroxylase subfamily, putative	2.88246	0.00110364
						213	Afu8g01970	extracellular endo-polygalacturonase, putative	2.8882	0.00397283
						214	Afu7g00180	nucleoside-diphosphate sugar epimerase, putative	2.92164	0.00306454
						215	Afu1g05660	hypothetical protein	2.93458	1.76106e-08
						216	Afu2g09370	choline dehydrogenase family protein	2.94753	1.90579e-05
						217	Afu2g16870	PHD and RING finger domain protein, putative	2.94792	0.000288996
						218	Afu3g12700	DUF250 domain membrane protein	2.94851	0.0185512
						219	Afu2g03700	HMG-CoA reductase	2.961	2.63522e-05
						220	Afu6g06840	hypothetical protein	2.96541	0.000105839
						221	Afu4g04460	Ribosomal protein L13e	2.96557	1.76012e-05
						222	Afu6g07870	mitochondrial GTPase (Miro-2), putative	2.977	0.00685141
						223	Afu1g09440	ribosomal protein S23 (S12)	2.99965	1.9934e-06
						224	Afu2g03900	Acetamidase, putative	3.01481	0.0192248
						225	Afu2g12700	HET domain protein, putative	3.03248	0.000662598
						226	Afu4g14110	hypothetical protein	3.03863	0.000388552
						227	Afu3g01560	amino acid permease, putative	3.05932	1.78396e-07
						228	Afu4g11470	conserved hypothetical protein	3.06791	0.00762742
						229	Afu3g11740	conserved hypothetical protein	3.08087	0.0010939
						230	Afu3g06880	SDP3	3.08444	3.61137e-05
						231	Afu8g04360	CCCH zinc finger protein	3.09453	2.81022e-07
						232	Afu3g09530	cytochrome P450, putative	3.09904	0.0223463
						233	Afu7g02130	conserved hypothetical protein	3.11019	0.0189451
						234	Afu7g00190	hypothetical protein	3.11722	0.000361007
						235	Afu2g12370	conserved hypothetical protein	3.12354	2.19923e-06
						236	Afu4g04220	hypothetical protein	3.1243	1.46019e-07
						237	Afu5g03670	S-adenosylmethionine decarboxylase proenzyme	3.12476	1.31431e-08
						238	Afu3g10190	peroxisomal membrane anchor protein (Pex14), putative	3.14517	3.12422e-07
						239	Afu8g01750	acyl-CoA oxidase, putative	3.15737	0.00094243
						240	Afu7g06650	alpha/beta hydrolase, putative	3.16176	0.0096696
						241	Afu4g04670	calcium permease family membrane transporter	3.16989	0.000984419
						242	Afu4g03040	Got1 family protein	3.17054	0.00608829
						243	Afu4g10760	steroid alpha reductase family protein	3.18204	0.0284559
						244	Afu3g02700	hypothetical protein	3.1967	2.31597e-05
						245	Afu4g07690	phosphoribosylaminoimidazolecarboxamide formyltransferase/IMP cyclohydrolase	3.19759	0.0100334
						246	Afu4g07540	small nucleolar ribonucleoprotein complex subunit, putative	3.21163	4.10728e-05
						247	Afu3g10240	Ccr4-Not transcription complex subunit (NOT1), putative	3.24264	0.0244202
						248	Afu5g12350	ribonucleotide reductase	3.2461	0.000223608
						249	Afu5g13120	conserved hypothetical protein	3.25114	0.000271747
						250	Afu7g04320	UBX domain protein (Ubx5), putative	3.25128	1.4606e-06
						251	Afu6g06800	peptidase, putative	3.2579	0.000248337
						252	Afu2g07920	cytochrome P450, putative	3.28283	0.00164616
						253	Afu7g04500	ATP phosphoribosyltransferase	3.29474	1.9959e-07
						254	Afu5g04090	SGT1 and CS domain protein	3.31773	0.000183461
						255	Afu5g07050	proteasome regulatory particle subunit Rpt2, putative	3.33068	0.00371386
						256	Afu1g14670	WD repeat protein	3.33855	4.90631e-06
						257	Afu1g12790	hypothetical protein	3.33988	0.00209519
						258	Afu2g12930	conserved hypothetical protein	3.36911	1.55529e-05
						259	Afu1g03930	translation regulator (Cya5), putative	3.37683	3.49654e-10
						260	Afu7g08630	hypothetical protein	3.39355	0.000150018
						261	Afu7g05660	elongation factor EF-3, putative	3.39985	0.000275962
						262	Afu7g01220	farnesyl-diphosphate farnesyltransferase, putative	3.40567	0.000294008
						263	Afu2g01050	mitochondrial intermembrane space translocase subunit Tim9, putative	3.43759	0.000201613
						264	Afu3g06440	pre-mrna splicing factor	3.47778	9.33248e-08
						265	Afu3g10800	eukaryotic translation initiation factor 3 subunit CLU1/TIF31, putative	3.48149	0.0019232
						266	Afu1g15620	DEAD box RNA helicase HelA, putative	3.50248	0.00990353
						267	Afu1g09780	stomatin family protein	3.50578	0.0107622
						268	Afu1g13710	isoleucyl-tRNA synthetase ,cytoplasmic	3.51871	0.0104237
						269	Afu5g03960	class V chitinase Chi100	3.54794	0.00134347
						270	Afu1g03660	acid phosphatase, putative	3.55932	0.0161409
						271	Afu2g01600	sphingomyelin phosphodiesterase, putative	3.56515	3.08078e-05
						272	Afu4g03030	conserved hypothetical protein	3.56623	0.00330379
						273	Afu8g07180	C6 transcription factor, putative	3.57286	0.00221804
						274	Afu5g11670	Leucine carboxyl methyltransferase family	3.58157	0.000762677
						275	Afu1g13220	cytochrome p450, putative	3.58981	0.00849915
						276	Afu2g10820	DEAD/DEAH box helicase, putative	3.59877	2.49432e-05
						277	Afu1g10120	ABC transporter permease protein	3.60998	4.27609e-08
						278	Afu6g07930	hypothetical protein	3.61564	0.00408743
						279	Afu1g02070	cytochrome c1, heme protein precursor	3.61612	0.00316664
						280	Afu4g04270	thymidylate synthase	3.63704	0.00363542
						281	Afu6g10650	ATP citrate lyase, subunit 1, putative	3.64332	4.72348e-08
						282	Afu1g11970	mitochondrial dynamin GTPase (Msp1), putative	3.68318	0.0155487
						283	Afu1g12580	hypothetical protein	3.70539	0.00551547
						284	Afu4g07140	iki3 protein	3.7233	0.0198327
						285	Afu6g02260	hypothetical protein	3.7349	8.96473e-08
						286	Afu6g09810	nucleotide binding protein, putative	3.74999	0.0492584
						287	Afu3g10030	forkhead domain protein	3.75109	0.0233271
						288	Afu7g01880	nicotinate phosphoribosyltransferase	3.75619	0.00012357
						289	Afu6g09220	SNF2 family helicase/ATPase, putative	3.75725	3.90999e-06
						290	Afu2g08360	orotidine 5'-phosphate decarboxylase	3.76207	1.83911e-05
						291	Afu1g05110	mRNA export factor mex67	3.76321	0.00523895
						292	Afu6g03730	prpd protein	3.76429	0.00349075
						293	Afu7g06020	non-repetitive nucleoporin, putative	3.77352	0.000135837
						294	Afu2g04650	PAB-dependent poly(A)-specific ribonuclease subunit (Pan2), putative	3.78625	0.00716984
						295	Afu3g06340	SURF1 family protein	3.81848	1.90002e-05
						296	Afu1g17180	apoptosis inducing factor, putative	3.81982	0.0249185
						297	Afu3g05730	nicotinate-nucleotide pyrophosphorylase	3.83641	1.31166e-06
						298	Afu6g11510	flavodoxin and radical SAM domain protein	3.84017	6.68125e-05
						299	Afu1g10850	ubiquitin-like modifier SUMO, putative	3.84125	1.58407e-05
						300	Afu1g12800	isocitrate dehydrogenase, NAD-dependent	3.84418	0.000874867
						301	Afu2g15570	RAS small monomeric GTPase Rab6, putative	3.86227	0.00411269
						302	Afu3g11370	mitochondrial large ribosomal subunit L49, putative	3.86633	3.89592e-07
						303	Afu1g05040	protein mitochondrial targeting protein (Mas1), putative	3.90148	9.12445e-05
						304	Afu2g09090	prohibitin, putative	3.90731	6.0195e-05
						305	Afu7g05470	electron transfer flavoprotein alpha subunit, putative	3.91116	1.88934e-06
						306	Afu1g07090	conserved hypothetical protein	3.912	2.92846e-07
						307	Afu3g06410	Coq4p	3.91482	8.32431e-06
						308	Afu5g14900	hypothetical protein	3.92789	0.000303911
						309	Afu6g12330	WD domain protein	3.93288	0.00159255
						310	Afu5g13920	p21 protein	3.93949	4.70926e-08
						311	Afu2g10910	maltose permease	3.94956	0.000482332
						312	Afu1g14090	histidinol-phosphate aminotransferase	4.01393	1.83758e-07
						313	Afu7g01490	MFS peptide transporter, putative	4.01871	3.5718e-09
						314	Afu1g10640	ATP binding protein, putative	4.02153	6.94168e-07
						315	Afu1g04540	NADH-cytochrome b5 reductase precursor	4.0336	7.2396e-07
						316	Afu1g05620	phenylalanyl-tRNA synthetase, beta subunit	4.04997	1.24332e-08
						317	Afu2g01660	mitochondrial outer membrane translocase receptor (TOM70), putative	4.05123	1.50783e-09
						318	Afu5g09750	nucleoside transporter, putative	4.06285	7.41361e-08
						319	Afu5g10840	conserved hypothetical protein	4.06967	0.0204999
						320	Afu1g07680	Ras-related GTPase (Rab2), putative	4.07148	0.000230488
						321	Afu6g05130	snRNA cap binding complex subunit (Gcr3), putative	4.0788	1.93123e-09
						322	Afu7g02270	BET3 family protein	4.09682	0.000883462
						323	Afu1g04280	Ribosomal protein S7p/S5e, putative	4.12004	9.39499e-08
						324	Afu2g16090	karyopherin alpha subunit, putative	4.13251	0.0038708
						325	Afu1g10200	cell cycle control protein (Cwf4), putative	4.16126	4.88384e-09
						326	Afu6g13300	GTP-binding nuclear protein Ran, putative	4.17697	7.83126e-10
						327	Afu2g11000	conserved hypothetical protein	4.17788	2.02859e-09
						328	Afu1g16820	signal recognition particle 19 kDa protein homolog	4.1994	0.00204687
						329	Afu6g13260	RanBP1 domain protein	4.22312	0.0105323
						330	Afu6g05200	Ribosomal L28e protein family	4.26346	6.18644e-07
						331	Afu5g06510	GTP binding protein, putative	4.26532	9.66251e-07
						332	Afu4g10550	conserved hypothetical protein	4.26734	0.0454004
						333	Afu4g11320	hypothetical protein	4.27499	0.0386389
						334	Afu5g06370	hypothetical protein	4.32935	0.000295993
						335	Afu1g03200	MFS transporter, putative	4.3829	0.00781656
						336	Afu1g12810	hypothetical protein	4.39355	0.00678806
						337	Afu2g14810	oxidoreductase, putative	4.42534	5.82565e-07
						338	Afu5g10890	DNA replication licensing factor Mcm6, putative	4.44421	0.00242062
						339	Afu1g09840	mitochondrial inner membrane translocase subunit TIM44, putative	4.46533	4.76552e-06
						340	Afu5g04120	SIR2 family histone deacetylase, putative	4.48638	0.00124124
						341	Afu6g08660	hypothetical protein	4.52071	2.95248e-08
						342	Afu5g10750	ribosomal protein S12	4.53611	6.63257e-08
						343	Afu4g12990	thioredoxin reductase	4.56185	0.0054523
						344	Afu3g08040	polymerase RNA II DNA directed polypeptide D	4.57425	9.37773e-07
						345	Afu3g07810	succinate dehydrogenase, flavoprotein subunit	4.58447	1.14975e-08
						346	Afu1g14990	ATP-dependent RNA helicase (Drs1), putative	4.58627	2.31832e-09
						347	Afu6g01860	MFS lactose permease, putative	4.58913	1.51295e-06
						348	Afu3g11470	hypothetical protein	4.62613	5.87175e-06
						349	Afu2g05910	hexokinase Kxk, putative	4.65855	1.85102e-06
						350	Afu8g01780	nitrilase, putative	4.68871	0.00051803
						351	Afu2g12130	conserved hypothetical protein	4.70364	3.79077e-06
						352	Afu8g02640	C6 transcription factor, putative	4.70944	0.00236617
						353	Afu5g08110	origin recognition complex subunit 2, putative	4.73495	0.000965082
						354	Afu2g08590	NpgA protein	4.73767	5.87951e-08
						355	Afu1g04170	fungal specific transcription factor, putative	4.74753	6.05432e-07
						356	Afu3g05570	spindle poison sensitivity protein, putative	4.74922	0.00258281
						357	Afu4g07740	small nuclear ribonucleoprotein SmB, putative	4.77001	6.83294e-08
						358	Afu5g03660	transcription initiation factor TFIID subunit beta, putative	4.79734	0.000551166
						359	Afu8g04950	transcription initiation factor tfiid 127kD subunit	4.82741	3.13257e-06
						360	Afu1g15000	2-isopropylmalate synthase	4.82823	1.34691e-05
						361	Afu5g11630	hypothetical protein	4.82843	2.2882e-06
						362	Afu7g00550	NACHT domain protein, putative	4.83566	3.27826e-08
						363	Afu4g07910	pitrilysin family metalloprotease (Cym1), putative	4.84034	0.00103058
						364	Afu3g14450	hypothetical protein	4.86098	0.00113476
						365	Afu2g03220	integral membrane protein	4.87796	0.00197891
						366	Afu3g09090	topoisomerase I-binding RS protein, putative	4.88109	0.000459912
						367	Afu1g09650	GPI anchored protein, putative	4.92959	0.000240012
						368	Afu6g03120	hypothetical protein	4.93076	6.12801e-06
						369	Afu1g13140	G protein complex alpha subunit GpaA	4.96122	1.39656e-08
						370	Afu7g01680	hypothetical protein	5.01293	0.00288509
						371	Afu1g15900	importin beta-2 subunit, putative	5.02683	2.58786e-07
						372	Afu2g04820	translation release factor eRF3, putative	5.05622	1.394e-06
						373	Afu3g11080	MAP kinase kinase kinase (Bck1), putative	5.06362	0.000896006
						374	Afu1g13580	conserved hypothetical protein	5.06666	1.41948e-06
						375	Afu2g11740	LON domain serine protease, putative	5.09098	9.30413e-07
						376	Afu2g08600	1-acylglycerol-3-phosphate acyltransferase (AtaAp), putative	5.10407	6.48941e-06
						377	Afu3g08980	threonine synthase	5.13383	1.3438e-07
						378	Afu1g10760	CCAAT-box-binding transcription factor	5.14263	0.0195996
						379	Afu3g09850	DNA mismatch repair protein Msh2, putative	5.14545	0.000121431
						380	Afu6g09190	metallopeptidase family M24, putative	5.19797	2.57766e-05
						381	Afu4g12920	histidyl-tRNA synthetase, mitochondrial precursor	5.20218	6.53049e-05
						382	Afu1g00390	transposase, putative	5.21329	4.4468e-07
						383	Afu4g03370	gaba-specific permease	5.23529	7.66876e-06
						384	Afu8g04210	triacylglycerol lipase, putative	5.28588	1.61635e-05
						385	Afu6g09730	cytochrome P450, putative	5.32333	2.1909e-06
						386	Afu4g13160	TPR domain protein	5.32506	3.90775e-06
						387	Afu4g10110	homeobox transcription factor, putative	5.34442	5.6579e-11
						388	Afu8g06920	K+/H+ antiporter, putative	5.34828	2.91381e-05
						389	Afu3g11940	PHD finger domain protein, putative	5.35813	7.60079e-07
						390	Afu2g06090	heterogeneous nuclear ribonucleoprotein HRP1	5.3617	0.0316059
						391	Afu7g05220	mitochondrial carrier protein, putative	5.3879	7.54051e-07
						392	Afu2g14950	exonuclease, putative	5.39077	9.18248e-07
						393	Afu3g06220	complex I intermediate associated protein CIA30 homolog	5.41892	0.00124976
						394	Afu5g15000	arsenate reductase (ArsC), putative	5.43287	0.00572028
						395	Afu1g05530	MW0219	5.43583	0.00962456
						396	Afu1g13080	BRCT domain protein	5.44212	0.000350042
						397	Afu1g13160	geranylgeranyl diphosphate synthase	5.54337	9.2834e-09
						398	Afu1g09770	La domain family	5.55321	0.0134881
						399	Afu5g08890	homoaconitase LysF	5.5563	0.00176947
						400	Afu1g03100	ATP synthase delta chain, mitochondrial precursor, putative	5.65275	9.58585e-07
						401	Afu1g06580	high expression lethality protein (Hel10), putative	5.65654	9.03464e-05
						402	Afu1g07280	conserved hypothetical protein	5.68722	0.000428874
						403	Afu2g16970	mitochondrial large ribosomal subunit L30, putative	5.74652	8.90923e-09
						404	Afu6g13000	hypothetical protein	5.80274	0.00021417
						405	Afu1g11940	mitochondrial large ribosomal subunit protein L15, putative	5.83248	3.76119e-09
						406	Afu4g11840	glyoxylate reductase	5.85037	5.031e-08
						407	Afu7g04430	ribosome biogenesis protein (Rrs1), putative	5.93981	8.19612e-08
						408	Afu1g11920	SH3 domain protein, putative	5.96651	0.000397897
						409	Afu5g10660	pentatricopeptide repeat protein	6.00716	0.000453693
						410	Afu3g10080	serine/threonine protein kinase, putative	6.02851	0.0011979
						411	Afu2g07620	cystathionine beta-synthase, putative	6.07584	3.86452e-08
						412	Afu2g12860	DUF726 domain protein	6.08945	0.0064805
						413	Afu4g10460	homocitrate synthase	6.10032	0.00119886
						414	Afu4g13450	RNA methyltransferase, TrmH family family	6.19193	4.82496e-08
						415	Afu2g16850	sister chromatid cohesion and DNA repair protein (BimD), putative	6.23577	5.03155e-05
						416	Afu6g08430	conserved hypothetical protein	6.27501	3.21565e-05
						417	Afu1g04520	Hypothetical protein	6.32021	7.38367e-05
						418	Afu6g04120	short chain dehydrogenase/reductase family protein	6.33771	1.44433e-06
						419	Afu1g10130	adenosylhomocysteinase	6.38895	5.52542e-07
						420	Afu5g09570	WW domain protein	6.40494	4.34656e-07
						421	Afu1g03820	mRNA splicing factor RNA helicase (Prp16), putative	6.43617	5.82513e-05
						422	Afu5g09660	AP-1 adaptor complex subunit mu, putative	6.45708	4.95052e-05
						423	Afu2g13730	NEDD8 activating enzyme (UbaC), putative	6.47981	0.0115143
						424	Afu5g05640	RTA1 domain protein, putative	6.48716	4.72033e-06
						425	Afu4g07250	conserved hypothetical protein	6.49374	0.000150397
						426	Afu8g05440	mitochondrial ATPase subunit (ATP4), putative	6.54427	1.26548e-05
						427	Afu4g04470	conserved hypothetical protein	6.54708	0.000122265
						428	Afu4g07100	related to nuclear envelope protein Cut11p, putative	6.62768	6.33947e-06
						429	Afu5g04410	hypothetical protein	6.65374	0.00149473
						430	Afu1g02210	60S ribosome biogenesis protein Brx1, putative	6.6692	8.40191e-10
						431	Afu1g11160	Sas10/Utp3 family protein	6.78793	0.00809254
						432	Afu1g06940	chorismate synthase	6.7958	5.05909e-07
						433	Afu3g02140	large conductance mechanosensitive channel, putative	6.81829	1.98813e-06
						434	Afu4g09880	conserved hypothetical protein	6.87656	0.00176471
						435	Afu5g04230	citrate synthase, eukaryotic	6.88954	1.21084e-06
						436	Afu5g03090	small nucleolar ribonucleoprotein complex subunit (Pwp2), putative	6.89182	5.21184e-06
						437	Afu2g03580	phenylalanyl-tRNA synthetase beta chain cytoplasmic	7.02512	0.00553458
						438	Afu1g12890	60s ribosomal protein l1	7.05	3.22453e-11
						439	Afu1g16330	NOC2p	7.11759	4.83802e-11
						440	Afu2g15600	conserved hypothetical protein	7.15731	0.00115141
						441	Afu5g02420	splicing factor 3a subunit 3, putative	7.16611	0.000149368
						442	Afu3g13280	DEAD/DEAH box helicase (Sbp4), putative	7.16945	0.0209593
						443	Afu3g08460	60s ribosomal protein l37b	7.18897	8.38371e-07
						444	Afu1g15030	SDA1 domain protein	7.19469	0.00020337
						445	Afu3g08080	aconitate hydratase, putative	7.23474	7.1957e-08
						446	Afu1g13470	prohibitin, putative	7.23806	2.60137e-05
						447	Afu5g06410	C2H2 transcription factor (AmdA), putative	7.27553	2.41748e-05
						448	Afu1g04320	ribosomal protein S8.e	7.29661	1.59908e-05
						449	Afu8g05320	mitochondrial F1 ATPase subunit alpha, putative	7.32647	1.12369e-09
						450	Afu5g03640	mitochondrial export translocase Oxa1, putative	7.37973	1.72294e-09
						451	Afu6g02420	ubiquitin conjugating enzyme (UbcM), putative	7.39345	7.80286e-07
						452	Afu4g03840	DNA repair protein (Rhp26), putative	7.39375	2.78536e-06
						453	Afu3g09280	eukaryotic translation initiation factor 3 subunit EifCk, putative	7.54277	3.73706e-09
						454	Afu2g10010	nonsense-mediated mRNA decay protein (Nmd5), putative	7.581	0.0218595
						455	Afu4g07630	microtubule associated protein (Ytm1), putative	7.61335	3.95804e-09
						456	Afu1g15020	40S ribosomal protein S5	7.64368	6.42046e-08
						457	Afu1g06190	hnrnp arginine n-methyltransferase	7.65656	0.000351583
						458	Afu4g10930	N-acetyltransferase superfamily	7.69391	0.000360653
						459	Afu5g02310	alpha/beta hydrolase, putative	7.73373	1.44803e-05
						460	Afu4g06260	mating-type switching protein swi10	7.84788	0.00123671
						461	Afu5g13330	hypothetical protein	7.91305	8.85278e-06
						462	Afu3g09750	conserved hypothetical protein	7.91809	1.50767e-07
						463	Afu4g12110	TPR domain protein	7.92541	2.44914e-05
						464	Afu2g11510	nucleolar GTP-binding protein (Nog1), putative	8.14102	0.00184804
						465	Afu5g06540	NADH-ubiquinone oxidoreductase subunit B17.2, putative	8.21374	0.00030482
						466	Afu2g13080	Nudix/MutT family protein	8.31386	0.00157107
						467	Afu2g14000	conserved hypothetical protein	8.35062	0.00017336
						468	Afu5g08380	hypothetical protein	8.42187	7.0559e-06
						469	Afu1g12860	DUF718 domain protein	8.43619	0.001693
						470	Afu1g16660	related to eukaryotic translation initiation factor EIF-2B subunit 3	8.54913	1.8532e-07
						471	Afu5g05710	pseudouridylate synthase family protein	8.56804	5.19435e-07
						472	Afu5g03720	chromatin assembly complex subunit (Rlf2), putative	8.62944	2.43626e-05
						473	Afu1g10510	ribosomal protein L35, putative	8.63251	2.19662e-10
						474	Afu5g02430	ATP dependent DNA ligase domain protein	8.76015	0.000151685
						475	Afu5g03560	glutamyl-tRNA synthetase	8.81581	7.28351e-06
						476	Afu6g09820	AATF-like transcription factor (Bfr2), putative	8.85641	1.71081e-08
						477	Afu2g04060	NADH:flavin oxidoreductase/NADH oxidase family protein	9.05617	0.000762677
						478	Afu1g10990	ribosomal RNA processing protein, putative	9.08165	1.15386e-05
						479	Afu1g04850	8 kDa cytoplasmic dynein light chain	9.17216	0.00125065
						480	Afu1g06600	SURF6 domain nucleolar protein	9.45229	2.33354e-09
						481	Afu6g12530	eif-2b	9.46099	2.02144e-09
						482	Afu2g05490	HEAT repeat protein	9.57703	2.91587e-08
						483	Afu1g14410	60s ribosomal protein yl17-b	9.66502	1.89911e-07
						484	Afu2g10600	NADH-ubiquinone oxidoreductase 299 kDa subunit, putative	9.78299	6.59901e-06
						485	Afu6g10320	ribosome biogenesis protein (Rrb1), putative	9.9768	2.30839e-09
						486	Afu1g05900	DnaJ and TPR domain protein	10.1483	0.000114214
						487	Afu1g14030	Spt3	10.3496	0.00411497
						488	Afu5g02520	DNA replication licensing factor Mcm5, putative	10.4962	5.84879e-06
						489	Afu7g02280	small nucleolar ribonucleoprotein complex subunit, putative	10.5025	4.14036e-07
						490	Afu3g13100	hypothetical protein	10.5097	8.90303e-11
						491	Afu2g13020	mitochondrial dicarboxylate carrier, putative	10.6397	0.0010093
						492	Afu2g02150	ribosomal protein S10	10.6961	9.93787e-08
						493	Afu2g05570	hypothetical protein	10.7894	2.3046e-07
						494	Afu4g04130	mitochondrial ATPase (Afg1), putative	10.8128	0.000607053
						495	Afu1g06310	SWI-SNF complex subunit (BAF60b), putative	10.9459	1.78427e-07
						496	Afu8g01710	antigenic thaumatin domain protein, putative	10.9558	6.70281e-10
						497	Afu5g06750	protein kinase, putative	11.2251	0.000704582
						498	Afu5g09060	RNA binding protein, putative	11.3484	7.74271e-05
						499	Afu2g16020	t-complex protein 1, alpha subunit, putative	11.4701	2.24961e-06
						500	Afu1g04400	ribosomal protein S37, mitochondrial	11.5509	4.87229e-08
						501	Afu1g13570	small nuclear ribonucleoprotein complex protein (Nhp2), putative	11.9204	6.73689e-08
						502	Afu6g08910	cell division-like protein	12.0484	6.66748e-06
						503	Afu1g04840	RNP domain protein	12.1691	0.000559325
						504	Afu1g02030	eukaryotic translation initiation factor 3 subunit EifCb, putative	12.2287	2.98301e-09
						505	Afu4g10000	ABC multidrug transporter Mdr2	12.7525	0.00100083
						506	Afu4g06240	progesterone binding protein, putative	13.0497	3.02881e-07
						507	Afu5g08790	hypothetical protein	13.5103	0.00480046
						508	Afu7g04860	dimethyladenosine transferase	13.8291	0.00108865
						509	Afu1g05410	Krr1 family protein	14.207	2.37569e-10
						510	Afu2g12900	Ni ion binding urease accessory protein UreG, putative	14.3719	0.00225157
						511	Afu1g06790	importin beta-3 subunit, putative	14.5686	8.16609e-09
						512	Afu6g11310	bifunctional pyrimidine biosynthesis protein (PyrABCN), putative	14.632	3.72924e-13
						513	Afu5g03020	60s ribosomal protein l2	14.7409	8.6306e-09
						514	Afu1g15450	adenylosuccinate synthetase	14.8305	2.29676e-09
						515	Afu1g04230	mitoribosomal protein YmL27	14.9188	7.76212e-07
						516	Afu1g03390	60S ribosomal protein L12, putative	14.9862	8.10207e-10
						517	Afu2g11450	DUF691 domain protein	15.2621	1.28578e-08
						518	Afu2g02350	MYB DNA-binding domain protein	15.3756	1.04102e-07
						519	Afu1g05650	hypothetical protein	15.7507	5.30702e-07
						520	Afu3g08780	Msn5 protein, putative	16.2442	9.3965e-06
						521	Afu5g06430	mitochondrial large ribosomal subunit L7, putative	16.7746	1.11199e-05
						522	Afu2g12400	ATP synthase oligomycin sensitivity conferral protein	17.5817	1.64423e-06
						523	Afu1g16340	potassium transporter, putative	17.641	1.09227e-07
						524	Afu8g04090	choline oxidase (CodA), putative	17.665	1.66706e-11
						525	Afu8g06120	hypothetical protein	17.6974	2.25104e-05
						526	Afu2g03610	IMP dehydrogenase, putative	17.7636	3.41154e-09
						527	Afu3g12310	exonuclease, putative	18.0329	3.56912e-08
						528	Afu6g01850	hypothetical protein	18.5581	0.000839869
						529	Afu1g03500	topoisomerase I	18.7637	4.91816e-08
						530	Afu2g10100	60S acidic ribosomal protein P2	20.8874	1.07145e-07
						531	Afu6g10470	zinc finger protein ZPR1	21.6067	5.57756e-10
						532	Afu6g07210	Fe superoxide dismutase, putative	21.7408	0.000517344
						533	Afu1g13150	Smr domain protein	22.6525	7.21208e-06
						534	Afu4g06350	rna binding protein	25.3694	3.05627e-07
						535	Afu3g07640	plasma membrane H+-ATPase	26.7345	2.99858e-06
						536	Afu5g01870	DNA replication factor C subunit Rfc3, putative	27.7057	5.87214e-07
						537	Afu1g05630	40s ribosomal protein s3	32.8603	2.46804e-07
						538	Afu6g13250	Ribosomal protein L31e	33.0953	1.06046e-07
						539	Afu1g04370	hypothetical protein	35.2751	4.61933e-10
						540	Afu2g13570	ribosome biogenesis protein (Bms1), putative	48.7644	4.68639e-09
						541	Afu5g04150	conserved hypothetical protein	50.4799	3.35901e-05
						542	Afu6g13120	filament-forming protein (Tpr/p270), putative	50.6686	2.09056e-08
