# Supplementary material for: Transcriptomic analysis of the exit from dormancy of Aspergillus fumigatus conidia
Source: BMC Genomics. 2008 Sep 16;9:417. doi: 10.1186/1471-2164-9-417 (PMC2556354; doi:10.1186/1471-2164-9-417)
Supplement: Additional file 6 — List of modulated genes repartition among GO categories for one-year old conidia during the first 30 min of germination. [file 1471-2164-9-417-S6.xls]

## Sheet: Feuil1
List of modulated genes repartition among GO categories for one-year old conidia
DNA metabolism
Down-regulated
Rank	Gene ref. No	Gene product	Fold	p value
1	Afu6g07500	DNA excision repair protein Rad2	-2.04563	0.0253907
2	Afu2g12220	DNA replication factor C subunit Rfc1, putative	-2.17944	0.029979
3	Afu3g11380	ARID/BRIGHT domain protein (SWI1), putative	-2.65538	0.0314402
4	Afu2g13360	SNF2 family helicase/ATPase, putative	-5.85787	1.40711e-09
5	Afu3g10480	conserved hypothetical protein	-26.0248	4.81282e-13
6	Afu2g03390	histone deacetylase RpdA	-26.0788	3.10862e-15
Up-regulated
Rank	Gene ref. No	Gene product	Fold	p value
1	Afu2g14580	manganese ion homeostasis (Fr), putative	2.01959	0.00255376
2	Afu3g05440	DNA repair protein Rad18, putative	2.07027	0.000385049
3	Afu4g07670	conserved hypothetical protein	2.12869	5.64083e-06
4	Afu2g06190	DNA polymerase epsilon subunit B, putative	2.13649	0.00286624
5	Afu6g08380	WD repeat protein	2.23333	0.00117546
6	Afu3g06480	SET domain containing protein	2.34709	0.0233972
7	Afu5g02570	histone acetylase complex subunit Paf400, putative	2.35296	0.00307391
8	Afu3g05560	RSC complex subunit (RSC1), putative	2.35576	5.63154e-05
9	Afu1g03070	transcription initiation factor TFIID subunit, putative	2.36889	0.00250598
10	Afu4g11690	RNA polymerase II transcription factor related protein [imported]	2.39338	0.000906463
11	Afu1g06720	histone acetyltransferase Spt10, putative	2.47259	0.000820262
12	Afu4g12400	PHD finger domain protein, putative	2.57099	0.0109167
13	Afu3g11030	histone chaperone (ASF1), putative	2.58729	5.20114e-05
14	Afu2g15220	SNM1 protein	2.6569	0.0023825
15	Afu5g06590	SNF2 family helicase, putative	2.74014	0.0496385
16	Afu6g08570	DNA damage repair protein Mus42, putative	2.82054	0.000114944
17	Afu5g12350	ribonucleotide reductase	3.2461	0.000223608
18	Afu4g04270	thymidylate synthase	3.63704	0.00363542
19	Afu7g01880	nicotinate phosphoribosyltransferase	3.75619	0.00012357
20	Afu6g09220	SNF2 family helicase/ATPase, putative	3.75725	3.90999e-06
21	Afu2g04650	PAB-dependent poly(A)-specific ribonuclease subunit (Pan2), putative	3.78625	0.00716984
22	Afu1g17180	apoptosis inducing factor, putative	3.81982	0.0249185
23	Afu5g10890	DNA replication licensing factor Mcm6, putative	4.44421	0.00242062
24	Afu5g08110	origin recognition complex subunit 2, putative	4.73495	0.000965082
25	Afu3g09850	DNA mismatch repair protein Msh2, putative	5.14545	0.000121431
26	Afu3g11940	PHD finger domain protein, putative	5.35813	7.60079e-07
27	Afu2g14950	exonuclease, putative	5.39077	9.18248e-07
28	Afu1g11160	Sas10/Utp3 family protein	6.78793	0.00809254
29	Afu6g02420	ubiquitin conjugating enzyme (UbcM), putative	7.39345	7.80286e-07
30	Afu4g03840	DNA repair protein (Rhp26), putative	7.39375	2.78536e-06
31	Afu4g06260	mating-type switching protein swi10	7.84788	0.00123671
32	Afu5g02430	ATP dependent DNA ligase domain protein	8.76015	0.000151685
33	Afu1g14030	Spt3	10.3496	0.00411497
34	Afu5g02520	DNA replication licensing factor Mcm5, putative	10.4962	5.84879e-06
35	Afu1g06310	SWI-SNF complex subunit (BAF60b), putative	10.9459	1.78427e-07
36	Afu1g03500	topoisomerase I	18.7637	4.91816e-08
37	Afu5g01870	DNA replication factor C subunit Rfc3, putative	27.7057	5.87214e-07
Transcription regulator activity
Down-regulated
Rank	Gene ref. No	Gene product	Fold	p value
1	Afu3g11380	ARID/BRIGHT domain protein (SWI1), putative	-2.65538	0.0314402
2	Afu2g11840	transcriptional corepressor (Cyc8), putative	-2.762	2.51061e-06
3	Afu8g00730	retrograde regulation protein 2	-3.75507	0.0144297
4	Afu3g05780	GATA transcription factor (LreA), putative	-4.52703	1.63296e-08
5	Afu6g09930	bZIP transcription factor (AP-1), putative	-8.11832	7.55048e-07
6	Afu3g10120	TATA-box binding protein	-12.2002	2.25994e-08
7	Afu1g17640	C6 and C2H2 transcription factor RegA	-16.4646	4.57125e-06
Up-regulated
Rank	Gene ref. No	Gene product	Fold	p value
1	Afu3g06740	C6 transcription factor (Gal4), putative	2.01684	0.00657316
2	Afu3g02000	C6 transcription factor, putative	2.08665	0.00084256
3	Afu7g00130	C6 transcription factor, putative	2.08766	0.012254
4	Afu6g12520	response regulator, putative	2.29692	0.0489034
5	Afu2g12330	hypothetical protein	2.33707	0.00565405
6	Afu3g05560	RSC complex subunit (RSC1), putative	2.35576	5.63154e-05
7	Afu1g03070	transcription initiation factor TFIID subunit, putative	2.36889	0.00250598
8	Afu4g11690	RNA polymerase II transcription factor related protein [imported]	2.39338	0.000906463
9	Afu6g05150	transcriptional repressor (TUP1), putative	2.5278	8.61979e-06
10	Afu5g06190	STE and C2H2 transcription factor (SteA), putative	2.55713	0.0418303
11	Afu2g03460	C6 transcription factor (Leu3), putative	2.58048	1.64451e-09
12	Afu6g08600	transcription factor TFIID complex 145 kDa subunit, putative	2.79652	1.04465e-06
13	Afu8g07180	C6 transcription factor, putative	3.57286	0.00221804
14	Afu4g07140	iki3 protein	3.7233	0.0198327
15	Afu3g10030	forkhead domain protein	3.75109	0.0233271
16	Afu8g02640	C6 transcription factor, putative	4.70944	0.00236617
17	Afu8g04950	transcription initiation factor tfiid 127kD subunit	4.82741	3.13257e-06
18	Afu4g10110	homeobox transcription factor, putative	5.34442	5.6579e-11
19	Afu5g06410	C2H2 transcription factor (AmdA), putative	7.27553	2.41748e-05
20	Afu1g14030	Spt3	10.3496	0.00411497
21	Afu1g06310	SWI-SNF complex subunit (BAF60b), putative	10.9459	1.78427e-07
RNA metabolism
Down-regulated
Rank	Gene ref. No	Gene product	Fold	p value
1	Afu1g15340	polymerase	-2.25227	0.0153405
2	Afu5g12990	Snf1 protein kinase complex subunit Snf4, putative	-2.32466	0.000485679
3	Afu1g14680	DNA-dependent RNA polymerase II largest subunit, putative	-2.75631	0.0281162
4	Afu2g11840	transcriptional corepressor (Cyc8), putative	-2.762	2.51061e-06
5	Afu5g12420	decapping enzyme (Dcp2), putative	-3.07869	4.86725e-07
6	Afu2g08460	pseudouridylate synthase	-3.65011	1.02873e-05
7	Afu1g10050	DEAD/DEAH box RNA helicase	-3.7669	5.14016e-06
8	Afu3g10120	TATA-box binding protein	-12.2002	2.25994e-08
9	Afu1g17640	C6 and C2H2 transcription factor RegA	-16.4646	4.57125e-06
10	Afu2g03390	histone deacetylase RpdA	-26.0788	3.10862e-15
Up-regulated
Rank	Gene ref. No	Gene product	Fold	p value
1	Afu3g06740	C6 transcription factor (Gal4), putative	2.01684	0.00657316
2	Afu1g04460	lysyl-tRNA synthetase, putative	2.02583	0.0018802
3	Afu2g05610	rna binding protein with Puf domains	2.05411	0.000146111
4	Afu4g08510	mRNA capping nucleoside-triphosphatase, putative	2.1446	3.40473e-05
5	Afu6g08380	WD repeat protein	2.23333	0.00117546
6	Afu4g04350	DEAD helicases superfamily protein (Aquarius), putative	2.25615	0.023076
7	Afu3g06480	SET domain containing protein	2.34709	0.0233972
8	Afu5g02570	histone acetylase complex subunit Paf400, putative	2.35296	0.00307391
9	Afu1g03070	transcription initiation factor TFIID subunit, putative	2.36889	0.00250598
10	Afu4g11690	RNA polymerase II transcription factor related protein [imported]	2.39338	0.000906463
11	Afu8g04820	ribonuclease P complex subunit p30, putative	2.43306	0.0336482
12	Afu2g15610	mitochondrial DNA-directed RNA polymerase, putative	2.45887	0.000131819
13	Afu1g06720	histone acetyltransferase Spt10, putative	2.47259	0.000820262
14	Afu5g06190	STE and C2H2 transcription factor (SteA), putative	2.55713	0.0418303
15	Afu4g12400	PHD finger domain protein, putative	2.57099	0.0109167
16	Afu2g03460	C6 transcription factor (Leu3), putative	2.58048	1.64451e-09
17	Afu4g09010	conserved hypothetical protein	2.62399	1.51208e-05
18	Afu1g16470	metallo-beta-lactamase domain protein, putative	2.68777	0.000220361
19	Afu5g03160	protein kinase, putative	2.78227	0.000239698
20	Afu6g08600	transcription factor TFIID complex 145 kDa subunit, putative	2.79652	1.04465e-06
21	Afu6g13410	nuclear mRNA splicing factor, putative	2.87506	8.54821e-07
22	Afu4g07540	small nucleolar ribonucleoprotein complex subunit, putative	3.21163	4.10728e-05
23	Afu3g10240	Ccr4-Not transcription complex subunit (NOT1), putative	3.24264	0.0244202
24	Afu1g03930	translation regulator (Cya5), putative	3.37683	3.49654e-10
25	Afu1g15620	DEAD box RNA helicase HelA, putative	3.50248	0.00990353
26	Afu4g07140	iki3 protein	3.7233	0.0198327
27	Afu3g10030	forkhead domain protein	3.75109	0.0233271
28	Afu7g01880	nicotinate phosphoribosyltransferase	3.75619	0.00012357
29	Afu2g04650	PAB-dependent poly(A)-specific ribonuclease subunit (Pan2), putative	3.78625	0.00716984
30	Afu1g05620	phenylalanyl-tRNA synthetase, beta subunit	4.04997	1.24332e-08
31	Afu6g05130	snRNA cap binding complex subunit (Gcr3), putative	4.0788	1.93123e-09
32	Afu1g10200	cell cycle control protein (Cwf4), putative	4.16126	4.88384e-09
33	Afu6g13300	GTP-binding nuclear protein Ran, putative	4.17697	7.83126e-10
34	Afu4g10550	conserved hypothetical protein	4.26734	0.0454004
35	Afu3g08040	polymerase RNA II DNA directed polypeptide D	4.57425	9.37773e-07
36	Afu1g14990	ATP-dependent RNA helicase (Drs1), putative	4.58627	2.31832e-09
37	Afu5g08110	origin recognition complex subunit 2, putative	4.73495	0.000965082
38	Afu4g07740	small nuclear ribonucleoprotein SmB, putative	4.77001	6.83294e-08
39	Afu8g04950	transcription initiation factor tfiid 127kD subunit	4.82741	3.13257e-06
40	Afu4g10110	homeobox transcription factor, putative	5.34442	5.6579e-11
41	Afu3g11940	PHD finger domain protein, putative	5.35813	7.60079e-07
42	Afu2g06090	heterogeneous nuclear ribonucleoprotein HRP1	5.3617	0.0316059
43	Afu2g14950	exonuclease, putative	5.39077	9.18248e-07
44	Afu7g04430	ribosome biogenesis protein (Rrs1), putative	5.93981	8.19612e-08
45	Afu4g13450	RNA methyltransferase, TrmH family family	6.19193	4.82496e-08
46	Afu1g03820	mRNA splicing factor RNA helicase (Prp16), putative	6.43617	5.82513e-05
47	Afu1g11160	Sas10/Utp3 family protein	6.78793	0.00809254
48	Afu5g03090	small nucleolar ribonucleoprotein complex subunit (Pwp2), putative	6.89182	5.21184e-06
49	Afu2g03580	phenylalanyl-tRNA synthetase beta chain cytoplasmic	7.02512	0.00553458
50	Afu5g02420	splicing factor 3a subunit 3, putative	7.16611	0.000149368
51	Afu3g13280	DEAD/DEAH box helicase (Sbp4), putative	7.16945	0.0209593
52	Afu5g06410	C2H2 transcription factor (AmdA), putative	7.27553	2.41748e-05
53	Afu3g09750	conserved hypothetical protein	7.91809	1.50767e-07
54	Afu5g05710	pseudouridylate synthase family protein	8.56804	5.19435e-07
55	Afu5g02520	DNA replication licensing factor Mcm5, putative	10.4962	5.84879e-06
56	Afu7g02280	small nucleolar ribonucleoprotein complex subunit, putative	10.5025	4.14036e-07
57	Afu1g13570	small nuclear ribonucleoprotein complex protein (Nhp2), putative	11.9204	6.73689e-08
58	Afu6g08910	cell division-like protein	12.0484	6.66748e-06
59	Afu1g04840	RNP domain protein	12.1691	0.000559325
60	Afu7g04860	dimethyladenosine transferase	13.8291	0.00108865
61	Afu2g11450	DUF691 domain protein	15.2621	1.28578e-08
62	Afu3g12310	exonuclease, putative	18.0329	3.56912e-08
63	Afu1g03500	topoisomerase I	18.7637	4.91816e-08
64	Afu2g13570	ribosome biogenesis protein (Bms1), putative	48.7644	4.68639e-09
RNA binding
Down-regulated
Rank	Gene ref. No	Gene product	Fold	p value
1	Afu5g12420	decapping enzyme (Dcp2), putative	-3.07869	4.86725e-07
2	Afu1g11420	cell wall biogenesis protein phosphatase Ssd1, putative	-3.2148	2.01724e-06
3	Afu2g14670	eukaryotic translation initiation factor 3 subunit EifCd, putative	-3.68114	0.028282
Up-regulated
Rank	Gene ref. No	Gene product	Fold	p value
1	Afu2g05610	rna binding protein with Puf domains	2.05411	0.000146111
2	Afu4g09010	conserved hypothetical protein	2.62399	1.51208e-05
3	Afu1g04190	polyadenylate-binding protein	2.8155	0.000436209
4	Afu3g07480	G-patch domain protein, putative	2.81561	0.0006585
5	Afu6g13410	nuclear mRNA splicing factor, putative	2.87506	8.54821e-07
6	Afu4g07540	small nucleolar ribonucleoprotein complex subunit, putative	3.21163	4.10728e-05
7	Afu1g05110	mRNA export factor mex67	3.76321	0.00523895
8	Afu6g05130	snRNA cap binding complex subunit (Gcr3), putative	4.0788	1.93123e-09
9	Afu4g10550	conserved hypothetical protein	4.26734	0.0454004
10	Afu1g02210	60S ribosome biogenesis protein Brx1, putative	6.6692	8.40191e-10
11	Afu1g11160	Sas10/Utp3 family protein	6.78793	0.00809254
12	Afu5g03090	small nucleolar ribonucleoprotein complex subunit (Pwp2), putative	6.89182	5.21184e-06
13	Afu1g12890	60s ribosomal protein l1	7.05	3.22453e-11
14	Afu5g02420	splicing factor 3a subunit 3, putative	7.16611	0.000149368
15	Afu3g09750	conserved hypothetical protein	7.91809	1.50767e-07
16	Afu7g02280	small nucleolar ribonucleoprotein complex subunit, putative	10.5025	4.14036e-07
17	Afu1g13570	small nuclear ribonucleoprotein complex protein (Nhp2), putative	11.9204	6.73689e-08
18	Afu1g04840	RNP domain protein	12.1691	0.000559325
Translation regulator activity
Down-regulated
Rank	Gene ref. No	Gene product	Fold	p value
1	Afu5g12580	GTP binding protein (GTPBP1), putative	-2.55012	0.0496128
2	Afu2g14670	eukaryotic translation initiation factor 3 subunit EifCd, putative	-3.68114	0.028282
3	Afu1g17120	elongation factor-1 gamma	-5.32013	1.33877e-11
Up-regulated
Rank	Gene ref. No	Gene product	Fold	p value
1	Afu2g09490	eukaryotic initiation factor 4F subunit (eIF4F p130), putative	2.25749	0.00529414
2	Afu1g09330	eukaryotic translation initiation factor 3 subunit EifCf, putative	2.69596	0.00362962
3	Afu1g03930	translation regulator (Cya5), putative	3.37683	3.49654e-10
4	Afu7g05660	elongation factor EF-3, putative	3.39985	0.000275962
5	Afu3g10800	eukaryotic translation initiation factor 3 subunit CLU1/TIF31, putative	3.48149	0.0019232
6	Afu2g04820	translation release factor eRF3, putative	5.05622	1.394e-06
7	Afu3g09280	eukaryotic translation initiation factor 3 subunit EifCk, putative	7.54277	3.73706e-09
8	Afu1g16660	related to eukaryotic translation initiation factor EIF-2B subunit 3	8.54913	1.8532e-07
9	Afu6g12530	eif-2b	9.46099	2.02144e-09
10	Afu1g02030	eukaryotic translation initiation factor 3 subunit EifCb, putative	12.2287	2.98301e-09
Amino acid metabolism
Down-regulated
Rank	Gene ref. No	Gene product	Fold	p value
1	Afu5g08120	arginine biosynthesis bifunctional protein ArgJ	-2.14698	0.00284809
2	Afu3g06550	phosphoserine phosphatase	-2.16399	0.000195866
3	Afu6g04000	GTPase activating protein (Tsc2), putative	-2.98798	0.0462002
Up-regulated
Rank	Gene ref. No	Gene product	Fold	p value
1	Afu2g12470	acetylornithine aminotransferase	2.02503	1.06304e-05
2	Afu1g04460	lysyl-tRNA synthetase, putative	2.02583	0.0018802
3	Afu4g08170	succinate-semialdehyde dehydrogenase, putative	2.13873	0.0302575
4	Afu2g03460	C6 transcription factor (Leu3), putative	2.58048	1.64451e-09
5	Afu6g12080	nonribosomal peptide synthase (NRPS), putative	2.58899	0.000991414
6	Afu2g11300	G2882	2.68016	0.0340803
7	Afu6g08560	nonribosomal peptide synthase (NRPS), putative	2.80234	0.0227382
8	Afu7g04500	ATP phosphoribosyltransferase	3.29474	1.9959e-07
9	Afu1g12800	isocitrate dehydrogenase, NAD-dependent	3.84418	0.000874867
10	Afu1g14090	histidinol-phosphate aminotransferase	4.01393	1.83758e-07
11	Afu1g05620	phenylalanyl-tRNA synthetase, beta subunit	4.04997	1.24332e-08
12	Afu1g15000	2-isopropylmalate synthase	4.82823	1.34691e-05
13	Afu3g08980	threonine synthase	5.13383	1.3438e-07
14	Afu5g08890	homoaconitase LysF	5.5563	0.00176947
15	Afu2g07620	cystathionine beta-synthase, putative	6.07584	3.86452e-08
16	Afu4g10460	homocitrate synthase	6.10032	0.00119886
17	Afu1g10130	adenosylhomocysteinase	6.38895	5.52542e-07
18	Afu1g06940	chorismate synthase	6.7958	5.05909e-07
19	Afu5g04230	citrate synthase, eukaryotic	6.88954	1.21084e-06
20	Afu2g03580	phenylalanyl-tRNA synthetase beta chain cytoplasmic	7.02512	0.00553458
21	Afu5g06750	protein kinase, putative	11.2251	0.000704582
Protein complex assembly
Down-regulated
Rank	Gene ref. No	Gene product	Fold	p value
1	Afu1g10050	DEAD/DEAH box RNA helicase	-3.7669	5.14016e-06
Up-regulated
Rank	Gene ref. No	Gene product	Fold	p value
1	Afu7g04670	ATP11 protein precursor	2.57497	0.0136114
2	Afu3g11030	histone chaperone (ASF1), putative	2.58729	5.20114e-05
3	Afu6g13410	nuclear mRNA splicing factor, putative	2.87506	8.54821e-07
4	Afu5g04090	SGT1 and CS domain protein	3.31773	0.000183461
5	Afu1g14990	ATP-dependent RNA helicase (Drs1), putative	4.58627	2.31832e-09
6	Afu1g10760	CCAAT-box-binding transcription factor	5.14263	0.0195996
7	Afu1g02210	60S ribosome biogenesis protein Brx1, putative	6.6692	8.40191e-10
8	Afu1g12890	60s ribosomal protein l1	7.05	3.22453e-11
9	Afu1g16330	NOC2p	7.11759	4.83802e-11
10	Afu3g13280	DEAD/DEAH box helicase (Sbp4), putative	7.16945	0.0209593
11	Afu1g03390	60S ribosomal protein L12, putative	14.9862	8.10207e-10
12	Afu2g13570	ribosome biogenesis protein (Bms1), putative	48.7644	4.68639e-09
Cellular protein metabolism
Down-regulated
Rank	Gene ref. No	Gene product	Fold	p value
1	Afu6g05120	glycogen synthase kinase-3, putative	-2.03447	0.00151233
2	Afu2g16920	actin monomer binding protein, putative	-2.07923	7.98008e-06
3	Afu6g08880	ubiquitin fusion degradation protein (UFD4), putative	-2.30018	5.38619e-06
4	Afu1g02830	npl4 protein	-2.46062	2.56266e-05
5	Afu5g12580	GTP binding protein (GTPBP1), putative	-2.55012	0.0496128
6	Afu3g11410	RNA Polymerase II CTD phosphatase Fcp1, putative	-2.80683	7.54377e-05
7	Afu2g14110	sulfur metabolite repression control protein SconB, putative	-2.91681	0.000106573
8	Afu2g14670	eukaryotic translation initiation factor 3 subunit EifCd, putative	-3.68114	0.028282
9	Afu6g14130	ubiquitin conjugating enzyme, putative	-3.83848	7.41711e-06
10	Afu5g06470	serine/threonine protein kinase, putative	-4.61974	6.42443e-06
11	Afu1g17120	elongation factor-1 gamma	-5.32013	1.33877e-11
12	Afu4g10350	polyubiquitin (UbiD), putative	-8.81224	3.41999e-10
13	Afu3g09630	asparaginyl-tRNA synthetase	-9.11309	5.74392e-06
14	Afu3g10400	dolichol-phosphate mannosyltransferase, putative	-14.3576	1.54443e-12
15	Afu2g03390	histone deacetylase RpdA	-26.0788	3.10862e-15
Up-regulated
Rank	Gene ref. No	Gene product	Fold	p value
1	Afu2g04720	ubiquitin C-terminal hydrolase, putative	2.00964	5.95123e-07
2	Afu1g04460	lysyl-tRNA synthetase, putative	2.02583	0.0018802
3	Afu8g04440	COP9 signalosome subunit 8 (CsnH), putative	2.03091	0.0017721
4	Afu3g06470	DHHC zinc finger membrane protein, putative	2.11085	0.000947803
5	Afu6g08380	WD repeat protein	2.23333	0.00117546
6	Afu4g06070	translation initiation regulator (Gcn20), putative	2.2408	0.0112383
7	Afu4g04350	DEAD helicases superfamily protein (Aquarius), putative	2.25615	0.023076
8	Afu2g09490	eukaryotic initiation factor 4F subunit (eIF4F p130), putative	2.25749	0.00529414
9	Afu3g06480	SET domain containing protein	2.34709	0.0233972
10	Afu5g02570	histone acetylase complex subunit Paf400, putative	2.35296	0.00307391
11	Afu3g13790	cation transporting ATPase, putative	2.36136	0.0381632
12	Afu1g03070	transcription initiation factor TFIID subunit, putative	2.36889	0.00250598
13	Afu3g14290	protein kinase, putative	2.37143	0.00239958
14	Afu2g02590	aspartyl-tRNA synthetase	2.45632	0.021311
15	Afu5g04130	cyclin-dependent protein kinase, putative	2.49805	8.21234e-06
16	Afu2g13030	phenylalanyl-tRNA synthetase alpha subunit (PodG), putative	2.55235	0.002107
17	Afu1g06400	cAMP-dependent protein kinase-like, putative	2.6018	0.000649469
18	Afu1g01740	t-complex protein 1, beta subunit, putative	2.66365	0.000231379
19	Afu2g11300	G2882	2.68016	0.0340803
20	Afu1g09330	eukaryotic translation initiation factor 3 subunit EifCf, putative	2.69596	0.00362962
21	Afu5g08050	aminopeptidase P, putative	2.76502	0.000359601
22	Afu5g03160	protein kinase, putative	2.78227	0.000239698
23	Afu6g08600	transcription factor TFIID complex 145 kDa subunit, putative	2.79652	1.04465e-06
24	Afu1g04190	polyadenylate-binding protein	2.8155	0.000436209
25	Afu1g08940	pheromone processing carboxypeptidase (Kex1), putative	2.82617	0.00618225
26	Afu6g04950	mitochondrial GTPase (Mss1), putative	2.86249	3.00625e-07
27	Afu4g04460	Ribosomal protein L13e	2.96557	1.76012e-05
28	Afu1g09440	ribosomal protein S23 (S12)	2.99965	1.9934e-06
29	Afu7g04320	UBX domain protein (Ubx5), putative	3.25128	1.4606e-06
30	Afu5g04090	SGT1 and CS domain protein	3.31773	0.000183461
31	Afu5g07050	proteasome regulatory particle subunit Rpt2, putative	3.33068	0.00371386
32	Afu1g03930	translation regulator (Cya5), putative	3.37683	3.49654e-10
33	Afu7g05660	elongation factor EF-3, putative	3.39985	0.000275962
34	Afu3g10800	eukaryotic translation initiation factor 3 subunit CLU1/TIF31, putative	3.48149	0.0019232
35	Afu1g13710	isoleucyl-tRNA synthetase ,cytoplasmic	3.51871	0.0104237
36	Afu1g10850	ubiquitin-like modifier SUMO, putative	3.84125	1.58407e-05
37	Afu3g11370	mitochondrial large ribosomal subunit L49, putative	3.86633	3.89592e-07
38	Afu2g09090	prohibitin, putative	3.90731	6.0195e-05
39	Afu5g13920	p21 protein	3.93949	4.70926e-08
40	Afu1g05620	phenylalanyl-tRNA synthetase, beta subunit	4.04997	1.24332e-08
41	Afu1g04280	Ribosomal protein S7p/S5e, putative	4.12004	9.39499e-08
42	Afu4g07910	pitrilysin family metalloprotease (Cym1), putative	4.84034	0.00103058
43	Afu2g04820	translation release factor eRF3, putative	5.05622	1.394e-06
44	Afu2g11740	LON domain serine protease, putative	5.09098	9.30413e-07
45	Afu6g09190	metallopeptidase family M24, putative	5.19797	2.57766e-05
46	Afu2g16970	mitochondrial large ribosomal subunit L30, putative	5.74652	8.90923e-09
47	Afu1g11940	mitochondrial large ribosomal subunit protein L15, putative	5.83248	3.76119e-09
48	Afu4g07250	conserved hypothetical protein	6.49374	0.000150397
49	Afu2g03580	phenylalanyl-tRNA synthetase beta chain cytoplasmic	7.02512	0.00553458
50	Afu1g12890	60s ribosomal protein l1	7.05	3.22453e-11
51	Afu3g08460	60s ribosomal protein l37b	7.18897	8.38371e-07
52	Afu3g08080	aconitate hydratase, putative	7.23474	7.1957e-08
53	Afu1g13470	prohibitin, putative	7.23806	2.60137e-05
54	Afu1g04320	ribosomal protein S8.e	7.29661	1.59908e-05
55	Afu6g02420	ubiquitin conjugating enzyme (UbcM), putative	7.39345	7.80286e-07
56	Afu3g09280	eukaryotic translation initiation factor 3 subunit EifCk, putative	7.54277	3.73706e-09
57	Afu1g15020	40S ribosomal protein S5	7.64368	6.42046e-08
58	Afu1g06190	hnrnp arginine n-methyltransferase	7.65656	0.000351583
59	Afu1g16660	related to eukaryotic translation initiation factor EIF-2B subunit 3	8.54913	1.8532e-07
60	Afu1g10510	ribosomal protein L35, putative	8.63251	2.19662e-10
61	Afu6g12530	eif-2b	9.46099	2.02144e-09
62	Afu1g14410	60s ribosomal protein yl17-b	9.66502	1.89911e-07
63	Afu1g14030	Spt3	10.3496	0.00411497
64	Afu2g02150	ribosomal protein S10	10.6961	9.93787e-08
65	Afu5g06750	protein kinase, putative	11.2251	0.000704582
66	Afu2g16020	t-complex protein 1, alpha subunit, putative	11.4701	2.24961e-06
67	Afu1g04400	ribosomal protein S37, mitochondrial	11.5509	4.87229e-08
68	Afu6g08910	cell division-like protein	12.0484	6.66748e-06
69	Afu1g02030	eukaryotic translation initiation factor 3 subunit EifCb, putative	12.2287	2.98301e-09
70	Afu5g03020	60s ribosomal protein l2	14.7409	8.6306e-09
71	Afu1g04230	mitoribosomal protein YmL27	14.9188	7.76212e-07
72	Afu1g03390	60S ribosomal protein L12, putative	14.9862	8.10207e-10
73	Afu5g06430	mitochondrial large ribosomal subunit L7, putative	16.7746	1.11199e-05
74	Afu2g10100	60S acidic ribosomal protein P2	20.8874	1.07145e-07
75	Afu6g07210	Fe superoxide dismutase, putative	21.7408	0.000517344
76	Afu1g05630	40s ribosomal protein s3	32.8603	2.46804e-07
77	Afu6g13250	Ribosomal protein L31e	33.0953	1.06046e-07
Carbohydrate metabolism
Down-regulated
Rank	Gene ref. No	Gene product	Fold	p value
1	Afu1g10950	conserved hypothetical protein	-2.06955	0.000324313
2	Afu7g08350	alpha-1,3-glucanase, putative	-2.5371	0.000637639
3	Afu4g13510	isocitrate lyase	-5.59483	7.12349e-09
4	Afu5g00300	alcohol dehydrogenase, zinc-containing	-6.18733	0.00537834
5	Afu8g06030	alpha-1,3-glucanase, putative	-6.60863	0.000266172
6	Afu1g17410	beta-glucosidase, putative	-19.954	5.10703e-15
7	Afu5g03930	alcohol dehydrogenase, putative	-20.0871	2.00081e-06
8	Afu4g00290	succinyl-CoA synthetase beta subunit, putative	-157.515	1.70028e-06
Up-regulated
Rank	Gene ref. No	Gene product	Fold	p value
1	Afu3g06740	C6 transcription factor (Gal4), putative	2.01684	0.00657316
2	Afu8g04060	beta-N-acetylglucosaminidase, putative	2.32435	0.00207968
3	Afu8g02830	UPD-GlcNAc transporter (Mnn2-2), putative	2.55229	0.000945623
4	Afu6g06750	14-3-3 family protein	2.58014	0.0179696
5	Afu8g01970	extracellular endo-polygalacturonase, putative	2.8882	0.00397283
6	Afu5g03960	class V chitinase Chi100	3.54794	0.00134347
7	Afu1g12800	isocitrate dehydrogenase, NAD-dependent	3.84418	0.000874867
8	Afu3g07810	succinate dehydrogenase, flavoprotein subunit	4.58447	1.14975e-08
9	Afu2g05910	hexokinase Kxk, putative	4.65855	1.85102e-06
10	Afu5g04230	citrate synthase, eukaryotic	6.88954	1.21084e-06
Alcohol metabolism
Down-regulated
Rank	Gene ref. No	Gene product	Fold	p value
1	Afu6g00510	NADP-dependent alcohol dehydrogenase	-2.05118	0.0387177
2	Afu1g10950	conserved hypothetical protein	-2.06955	0.000324313
3	Afu5g00300	alcohol dehydrogenase, zinc-containing	-6.18733	0.00537834
4	Afu5g03930	alcohol dehydrogenase, putative	-20.0871	2.00081e-06
Up-regulated
Rank	Gene ref. No	Gene product	Fold	p value
1	Afu3g06740	C6 transcription factor (Gal4), putative	2.01684	0.00657316
2	Afu2g05040	glycerol:H+ symporter (Gup1), putative	2.06864	0.0385684
3	Afu1g11960	alternative NADH-dehydrogenase	2.09567	0.0420805
4	Afu8g07210	hydroxymethylglutaryl-CoA synthase	2.71058	4.11207e-05
5	Afu2g03700	HMG-CoA reductase	2.961	2.63522e-05
6	Afu7g01220	farnesyl-diphosphate farnesyltransferase, putative	3.40567	0.000294008
7	Afu1g04540	NADH-cytochrome b5 reductase precursor	4.0336	7.2396e-07
8	Afu2g05910	hexokinase Kxk, putative	4.65855	1.85102e-06
Phosphorus metabolism
Down-regulated
Rank	Gene ref. No	Gene product	Fold	p value
1	Afu6g05120	glycogen synthase kinase-3, putative	-2.03447	0.00151233
2	Afu3g11410	RNA Polymerase II CTD phosphatase Fcp1, putative	-2.80683	7.54377e-05
3	Afu5g06470	serine/threonine protein kinase, putative	-4.61974	6.42443e-06
Up-regulated
Rank	Gene ref. No	Gene product	Fold	p value
1	Afu3g14290	protein kinase, putative	2.37143	0.00239958
2	Afu6g04380	molecular chaperone (ABC1), putative	2.44584	0.00698216
3	Afu5g04130	cyclin-dependent protein kinase, putative	2.49805	8.21234e-06
4	Afu1g06400	cAMP-dependent protein kinase-like, putative	2.6018	0.000649469
5	Afu1g07070	nuc-1 negative regulatory protein preg	2.76214	4.22507e-06
6	Afu5g03160	protein kinase, putative	2.78227	0.000239698
7	Afu6g08600	transcription factor TFIID complex 145 kDa subunit, putative	2.79652	1.04465e-06
8	Afu1g02070	cytochrome c1, heme protein precursor	3.61612	0.00316664
9	Afu3g07810	succinate dehydrogenase, flavoprotein subunit	4.58447	1.14975e-08
10	Afu1g03100	ATP synthase delta chain, mitochondrial precursor, putative	5.65275	9.58585e-07
11	Afu8g05440	mitochondrial ATPase subunit (ATP4), putative	6.54427	1.26548e-05
12	Afu8g05320	mitochondrial F1 ATPase subunit alpha, putative	7.32647	1.12369e-09
13	Afu5g06750	protein kinase, putative	11.2251	0.000704582
14	Afu2g12400	ATP synthase oligomycin sensitivity conferral protein	17.5817	1.64423e-06
Lipid biosynthesis
Down-regulated
Rank	Gene ref. No	Gene product	Fold	p value
1	Afu4g11360	glycerol-3-phosphate acyltransferase Sct1, putative	-3.97261	0.00243537
Up-regulated
Rank	Gene ref. No	Gene product	Fold	p value
1	Afu8g07210	hydroxymethylglutaryl-CoA synthase	2.71058	4.11207e-05
2	Afu2g03700	HMG-CoA reductase	2.961	2.63522e-05
3	Afu7g01220	farnesyl-diphosphate farnesyltransferase, putative	3.40567	0.000294008
4	Afu1g04540	NADH-cytochrome b5 reductase precursor	4.0336	7.2396e-07
5	Afu2g08600	1-acylglycerol-3-phosphate acyltransferase (AtaAp), putative	5.10407	6.48941e-06
6	Afu1g13160	geranylgeranyl diphosphate synthase	5.54337	9.2834e-09
Oxidoreductase activity
Down-regulated
Rank	Gene ref. No	Gene product	Fold	p value
1	Afu6g00510	NADP-dependent alcohol dehydrogenase	-2.05118	0.0387177
2	Afu2g14960	thioredoxin, putative	-2.41015	0.00265068
3	Afu4g07050	L-lactate dehydrogenase	-2.52877	0.00126297
4	Afu7g00700	aldo-keto reductase (AKR13), puatative	-2.71348	0.000735224
5	Afu4g03900	peroxisomal multifunctional beta-oxidation protein (MFP), putative	-2.75594	1.49115e-05
6	Afu4g12870	methylmalonate-semialdehyde dehydrogenase, putative	-3.47387	1.69195e-05
7	Afu5g00300	alcohol dehydrogenase, zinc-containing	-6.18733	0.00537834
8	Afu7g02010	hypothetical protein	-8.15364	9.90523e-07
9	Afu6g02210	cytochrome P450, putative	-8.18291	9.33792e-07
10	Afu5g06240	alcohol dehydrogenase, putative	-9.95765	3.67544e-05
11	Afu5g03930	alcohol dehydrogenase, putative	-20.0871	2.00081e-06
12	Afu7g01450	cytochrome P450 monooxygenase, putative	-47.2739	1.82733e-05
13	Afu2g15430	L-xylulose reductase	-82.2382	1.4877e-13
Up-regulated
Rank	Gene ref. No	Gene product	Fold	p value
1	Afu2g06000	NAD+ dependent glutamate dehydrogenase, putative	2.06619	0.000119428
2	Afu1g11960	alternative NADH-dehydrogenase	2.09567	0.0420805
3	Afu4g00590	monooxygenase, putative	2.10651	0.0176593
4	Afu4g08170	succinate-semialdehyde dehydrogenase, putative	2.13873	0.0302575
5	Afu4g07940	oxidoreductase, 2-nitropropane dioxygenase family, putative	2.29055	1.35508e-06
6	Afu1g14400	glyoxylate reductase	2.39938	2.71927e-05
7	Afu6g13570	cytochrome c peroxidase, putative	2.43112	2.39855e-07
8	Afu2g11300	G2882	2.68016	0.0340803
9	Afu1g10270	pyridoxal reductase (AKR8), putative	2.75873	0.000391038
10	Afu6g08560	nonribosomal peptide synthase (NRPS), putative	2.80234	0.0227382
11	Afu2g03700	HMG-CoA reductase	2.961	2.63522e-05
12	Afu4g10760	steroid alpha reductase family protein	3.18204	0.0284559
13	Afu5g12350	ribonucleotide reductase	3.2461	0.000223608
14	Afu2g07920	cytochrome P450, putative	3.28283	0.00164616
15	Afu1g13220	cytochrome p450, putative	3.58981	0.00849915
16	Afu1g02070	cytochrome c1, heme protein precursor	3.61612	0.00316664
17	Afu1g17180	apoptosis inducing factor, putative	3.81982	0.0249185
18	Afu1g12800	isocitrate dehydrogenase, NAD-dependent	3.84418	0.000874867
19	Afu7g05470	electron transfer flavoprotein alpha subunit, putative	3.91116	1.88934e-06
20	Afu1g04540	NADH-cytochrome b5 reductase precursor	4.0336	7.2396e-07
21	Afu2g14810	oxidoreductase, putative	4.42534	5.82565e-07
22	Afu4g12990	thioredoxin reductase	4.56185	0.0054523
23	Afu3g07810	succinate dehydrogenase, flavoprotein subunit	4.58447	1.14975e-08
24	Afu5g15000	arsenate reductase (ArsC), putative	5.43287	0.00572028
25	Afu4g11840	glyoxylate reductase	5.85037	5.031e-08
26	Afu6g04120	short chain dehydrogenase/reductase family protein	6.33771	1.44433e-06
27	Afu2g04060	NADH:flavin oxidoreductase/NADH oxidase family protein	9.05617	0.000762677
28	Afu2g03610	IMP dehydrogenase, putative	17.7636	3.41154e-09
Transporter activity
Down-regulated
Rank	Gene ref. No	Gene product	Fold	p value
1	Afu5g01160	monosaccharide transporter	-2.42205	0.0019636
2	Afu4g09040	high affinity methionine permease	-2.44345	0.00211615
3	Afu3g07300	ABC multidrug transporter, putative	-3.09099	9.57885e-08
4	Afu2g15130	ABC multidrug transporter, putative	-5.18039	0.00769235
5	Afu2g13870	mitochondrial carrier protein, putative	-10.9154	8.10792e-10
Up-regulated
Rank	Gene ref. No	Gene product	Fold	p value
1	Afu2g05040	glycerol:H+ symporter (Gup1), putative	2.06864	0.0385684
2	Afu2g05860	secretory pathway Ca2+-ATPase, putative	2.09981	0.0235541
3	Afu6g06740	endoplasmic reticulum calcium ATPase, putative	2.15907	0.00852817
4	Afu4g06910	outer mitochondrial membrane protein porin	2.24378	0.0225186
5	Afu1g05760	arsenite efflux transporter	2.26843	1.22808e-05
6	Afu3g13790	cation transporting ATPase, putative	2.36136	0.0381632
7	Afu7g01510	SNARE domain protein	2.39645	9.09878e-08
8	Afu2g17730	multidrug resistant protein, putative	2.42199	2.17022e-07
9	Afu8g02830	UPD-GlcNAc transporter (Mnn2-2), putative	2.55229	0.000945623
10	Afu5g08560	vacuolar ATPase proteolipid subunit c, putative	2.74562	0.0001134
11	Afu5g11360	AP-3 adaptor complex subunit beta, putative	2.75525	1.61425e-06
12	Afu1g05170	related to monocarboxylate transporter	2.78109	8.75978e-06
13	Afu2g01050	mitochondrial intermembrane space translocase subunit Tim9, putative	3.43759	0.000201613
14	Afu2g10910	maltose permease	3.94956	0.000482332
15	Afu7g01490	MFS peptide transporter, putative	4.01871	3.5718e-09
16	Afu2g01660	mitochondrial outer membrane translocase receptor (TOM70), putative	4.05123	1.50783e-09
17	Afu5g09750	nucleoside transporter, putative	4.06285	7.41361e-08
18	Afu2g16090	karyopherin alpha subunit, putative	4.13251	0.0038708
19	Afu1g03200	MFS transporter, putative	4.3829	0.00781656
20	Afu1g09840	mitochondrial inner membrane translocase subunit TIM44, putative	4.46533	4.76552e-06
21	Afu6g01860	MFS lactose permease, putative	4.58913	1.51295e-06
22	Afu4g03370	gaba-specific permease	5.23529	7.66876e-06
23	Afu8g06920	K+/H+ antiporter, putative	5.34828	2.91381e-05
24	Afu7g05220	mitochondrial carrier protein, putative	5.3879	7.54051e-07
25	Afu1g03100	ATP synthase delta chain, mitochondrial precursor, putative	5.65275	9.58585e-07
26	Afu8g05440	mitochondrial ATPase subunit (ATP4), putative	6.54427	1.26548e-05
27	Afu8g05320	mitochondrial F1 ATPase subunit alpha, putative	7.32647	1.12369e-09
28	Afu5g03640	mitochondrial export translocase Oxa1, putative	7.37973	1.72294e-09
29	Afu2g10010	nonsense-mediated mRNA decay protein (Nmd5), putative	7.581	0.0218595
30	Afu2g13020	mitochondrial dicarboxylate carrier, putative	10.6397	0.0010093
31	Afu4g10000	ABC multidrug transporter Mdr2	12.7525	0.00100083
32	Afu1g06790	importin beta-3 subunit, putative	14.5686	8.16609e-09
33	Afu2g12400	ATP synthase oligomycin sensitivity conferral protein	17.5817	1.64423e-06
34	Afu1g16340	potassium transporter, putative	17.641	1.09227e-07
35	Afu3g07640	plasma membrane H+-ATPase	26.7345	2.99858e-06
Response to stress
Down-regulated
Rank	Gene ref. No	Gene product	Fold	p value
1	Afu6g05120	glycogen synthase kinase-3, putative	-2.03447	0.00151233
2	Afu6g07500	DNA excision repair protein Rad2	-2.04563	0.0253907
3	Afu2g12220	DNA replication factor C subunit Rfc1, putative	-2.17944	0.029979
4	Afu2g14960	thioredoxin, putative	-2.41015	0.00265068
5	Afu3g14230	BAR adaptor protein RVS167, putative	-2.44704	0.000934331
6	Afu4g02970	plasma membrane channel protein (Ist2), putative	-4.60897	0.00113905
7	Afu2g13360	SNF2 family helicase/ATPase, putative	-5.85787	1.40711e-09
8	Afu6g09930	bZIP transcription factor (AP-1), putative	-8.11832	7.55048e-07
Up-regulated
Rank	Gene ref. No	Gene product	Fold	p value
1	Afu2g14580	manganese ion homeostasis (Fr), putative	2.01959	0.00255376
2	Afu3g05440	DNA repair protein Rad18, putative	2.07027	0.000385049
3	Afu2g06190	DNA polymerase epsilon subunit B, putative	2.13649	0.00286624
4	Afu4g08170	succinate-semialdehyde dehydrogenase, putative	2.13873	0.0302575
5	Afu6g12520	response regulator, putative	2.29692	0.0489034
6	Afu4g11690	RNA polymerase II transcription factor related protein [imported]	2.39338	0.000906463
7	Afu6g13570	cytochrome c peroxidase, putative	2.43112	2.39855e-07
8	Afu3g10350	conserved hypothetical protein	2.44738	0.00382538
9	Afu2g15220	SNM1 protein	2.6569	0.0023825
10	Afu5g06590	SNF2 family helicase, putative	2.74014	0.0496385
11	Afu6g08570	DNA damage repair protein Mus42, putative	2.82054	0.000114944
12	Afu1g03660	acid phosphatase, putative	3.55932	0.0161409
13	Afu2g04650	PAB-dependent poly(A)-specific ribonuclease subunit (Pan2), putative	3.78625	0.00716984
14	Afu1g04540	NADH-cytochrome b5 reductase precursor	4.0336	7.2396e-07
15	Afu1g13140	G protein complex alpha subunit GpaA	4.96122	1.39656e-08
16	Afu2g11740	LON domain serine protease, putative	5.09098	9.30413e-07
17	Afu3g09850	DNA mismatch repair protein Msh2, putative	5.14545	0.000121431
18	Afu6g02420	ubiquitin conjugating enzyme (UbcM), putative	7.39345	7.80286e-07
19	Afu4g03840	DNA repair protein (Rhp26), putative	7.39375	2.78536e-06
20	Afu4g06260	mating-type switching protein swi10	7.84788	0.00123671
21	Afu5g02430	ATP dependent DNA ligase domain protein	8.76015	0.000151685
22	Afu5g01870	DNA replication factor C subunit Rfc3, putative	27.7057	5.87214e-07
23	Afu1g05630	40s ribosomal protein s3	32.8603	2.46804e-07
