# Supplementary material for: Transcriptomic analysis of the exit from dormancy of Aspergillus fumigatus conidia
Source: BMC Genomics. 2008 Sep 16;9:417. doi: 10.1186/1471-2164-9-417 (PMC2556354; doi:10.1186/1471-2164-9-417)
Supplement: Additional file 7 — List of transcription factors up-regulated during the first 30 min of germination. [file 1471-2164-9-417-S7.xls]

## Sheet: Feuil1
Up-regulated transcription factors observed during the first 30 min of germination
Rank	Gene ref. No	Gene product	Fold
1	Afu7g03910	C2H2 zinc finger protein	2.12308
2	Afu3g06740	C6 transcription factor (Gal4), putative	2.20032
3	Afu2g03460	C6 transcription factor (Leu3), putative	2.2242
4	Afu2g05310	C6 transcription factor, putative	2.26648
5	Afu1g16220	C6 transcription factor, putative	2.2901
6	Afu3g05890	transcription elongation factor SPT6, putative	2.33018
7	Afu6g05150	transcriptional repressor (TUP1), putative	2.34941
8	Afu6g11520	C6 transcription factor, putative	2.50928
9	Afu6g09930	bZIP transcription factor (AP-1), putative	2.61003
10	Afu4g08500	transcription initiation protein spt5	2.68446
11	Afu2g02690	fungal specific transcription factor, putative	2.69708
12	Afu1g03070	transcription initiation factor TFIID subunit, putative	2.72656
13	Afu7g04710	NF-X1 finger transcription factor, putative	2.79995
14	Afu8g05570	transcription factor (Sin3), putative	2.83919
15	Afu4g12690	GATA transcription factor (LreB), putative	2.9036
16	Afu8g02710	C6 transcription factor, putative	3.11121
17	Afu6g12520	response regulator, putative	3.19886
18	Afu6g13770	C6 finger domain protein, putative	3.34327
19	Afu6g05010	C6 transcription factor, putative	3.58188
20	Afu5g06410	C2H2 transcription factor (AmdA), putative	3.66194
21	Afu1g12550	membrane-tethered transcription factor (SPT23), putative	3.92066
22	Afu1g11160	Sas10/Utp3 family protein	3.94853
23	Afu4g10570	cell cycle regulatory protein, putative	4.0028
24	Afu2g09360	C6 transcription factor, putative	4.92812
25	Afu8g04130	C6 transcription factor (Ctf1B), putative	5.04272
26	Afu7g02190	zinc knuckle nucleic acid binding protein, putative	5.61882
27	Afu1g04170	fungal specific transcription factor, putative	5.80476
28	Afu2g02350	MYB DNA-binding domain protein	6.1464
29	Afu1g04830	abaA protein	6.39615
30	Afu7g00130	C6 transcription factor, putative	7.60415
31	Afu3g11970	C2H2 transcription factor PacC, putative	8.24043
32	Afu5g04090	SGT1 and CS domain protein	8.85819
33	Afu6g01970	GATA transcriptional activator (AreA), putative	8.93614
34	Afu4g10110	homeobox transcription factor, putative	9.36831
35	Afu6g08910	cell division-like protein	9.49402
36	Afu2g10770	C2H2 transcription factor (Con7), putative	11.0163
37	Afu3g07070	MYB DNA-binding domain protein	11.7478
38	Afu1g10760	CCAAT-box-binding transcription factor	17.5892
39	Afu6g09820	AATF-like transcription factor (Bfr2), putative	19.8359
40	Afu6g10470	zinc finger protein ZPR1	73.9839
