# Supplementary material for: Transcriptomic analysis of the exit from dormancy of Aspergillus fumigatus conidia
Source: BMC Genomics. 2008 Sep 16;9:417. doi: 10.1186/1471-2164-9-417 (PMC2556354; doi:10.1186/1471-2164-9-417)
Supplement: Additional file 8 — Genes which expression change between 30 and 60 and between 60 and 90 min of incubation of one week old conidia in YPD medium. Genes marked with an asterisk are undetectable after 60 and 90 min of germination. [file 1471-2164-9-417-S8.xls]

## Sheet: Feuil1
Down-regulated genes between 30 and 60 min of germination							Up-regulated genes between 30 and 60 min of germination
Rank	Gene ref. No	Gene product	Fold	p value	Genes with with undetectable		Rank	Gene ref. No	Gene product	Fold	p value
					mRNA level after 60 min of germination
1	Afu3g13790	cation transporting ATPase, putative	-2.00168	0.0285639			1	Afu8g06120	hypothetical protein	2.00643	2.27776e-06
2	Afu5g06330	RSC complex subunit (Sth1), putative	-2.00594	4.8034e-05			2	Afu2g03600	NUDIX family hydrolase, putative	2.00761	0.000110379
3	Afu2g14960	thioredoxin, putative	-2.03299	1.5204e-06			3	Afu1g12200	conserved hypothetical protein	2.01598	0.00304816
4	Afu3g12010	high-affinity hexose transporter, putative	-2.03762	2.98786e-06			4	Afu2g06180	hypothetical protein	2.01857	0.000757495
5	Afu6g07720	phosphoenolpyruvate carboxykinase (ATP)	-2.04017	3.87572e-05			5	Afu8g06290	reverse transcriptase, RNaseH	2.0204	0.000823076
6	Afu2g00270	hypothetical protein	-2.05157	0.0281224			6	Afu8g00310	reverse transcriptase, RNaseH	2.02259	0.00138632
7	Afu6g06840	hypothetical protein	-2.05337	1.83251e-05			7	Afu6g13560	hypothetical protein	2.02717	0.0142807
8	Afu5g01730	MYB DNA-binding domain protein	-2.05642	0.000555308			8	Afu4g04800	AAA family ATPase, putative	2.03317	0.000758588
9	Afu1g01970	mutant VeA1 protein	-2.06724	3.44174e-06			9	Afu6g13250	Ribosomal protein L31e	2.03804	4.18789e-07
10	Afu4g12990	thioredoxin reductase	-2.07285	2.05714e-06			10	Afu2g05120	hypothetical protein	2.04652	0.00120486
11	Afu2g02250	allantoinase	-2.07605	0.0403518			11	Afu4g04440	Leucine-rich repeat containing protein	2.04846	0.00486786
12	Afu5g06470	serine/threonine protein kinase, putative	-2.08378	5.34571e-06			12	Afu8g01040	reverse transcriptase, RNaseH	2.05546	3.80936e-05
13	Afu5g02290	potassium ion transporter (Trk1), putative	-2.08626	0.000166743			13	Afu3g05510	ubiquitin C-terminal hydrolase 37	2.05555	0.000500721
14	Afu6g01950	hypothetical protein	-2.08697	0.00157114			14	Afu6g06470	heat shock protein, class I	2.05694	7.95121e-05
15	Afu4g12500	conserved hypothetical protein	-2.10869	0.000117407			15	Afu1g15020	40S ribosomal protein S5	2.06218	2.65612e-07
16	Afu1g04910	hypothetical protein	-2.10955	0.0309788			16	Afu8g04060	beta-N-acetylglucosaminidase, putative	2.06855	0.0345611
17	Afu2g09490	eukaryotic initiation factor 4F subunit (eIF4F p130), putative	-2.11276	0.000831059			17	Afu3g11020	hypothetical mrna 3-end processing component	2.07009	3.71499e-05
18	Afu2g13250	bifunctional tryptophan synthase TRPB	-2.14366	0.00953015			18	Afu4g09360	ATP synthase proteolipid P2, putative	2.07078	0.00107465
19	Afu1g10540	SIR2 family histone deacetylase (Hst4), putative	-2.15086	0.0288771			19	Afu5g06900	HSP70 family protein	2.07964	1.92367e-05
20	Afu5g11860	DUF985 domain protein	-2.15225	0.00477011			20	Afu4g00820	reverse transcriptase, RNaseH	2.09799	1.81433e-07
21	Afu6g10130	N,O-diacetyl muramidase, putative	-2.15266	0.000184538			21	Afu5g06540	NADH-ubiquinone oxidoreductase subunit B17.2, putative	2.10091	3.90681e-07
22	Afu3g09850	DNA mismatch repair protein Msh2, putative	-2.15277	0.000101075			22	Afu5g08610	ThiF domain protein, putative	2.11081	2.50645e-05
23	Afu6g01970	GATA transcriptional activator (AreA), putative	-2.15622	6.79159e-05			23	Afu3g12310	exonuclease, putative	2.12051	3.93548e-07
24	Afu5g09630	UBA/TS-N domain protein	-2.17828	0.0392635			24	Afu5g03560	glutamyl-tRNA synthetase	2.12516	1.45104e-06
25	Afu7g08260	hypothetical protein	-2.18325	0.000790811			25	Afu7g00880	hypothetical protein	2.15155	0.00423755
26	Afu1g16220	C6 transcription factor, putative	-2.19751	5.83163e-08			26	Afu1g14410	60s ribosomal protein yl17-b	2.16716	1.93056e-07
27	Afu3g10030	forkhead domain protein	-2.21053	0.000422084			27	Afu1g03100	ATP synthase delta chain, mitochondrial precursor, putative	2.16874	1.05105e-05
28	Afu3g14250	Indoleamine 2,3-dioxygenase subfamily	-2.21324	2.20931e-05			28	Afu1g10510	ribosomal protein L35, putative	2.18154	1.76355e-07
29	Afu2g03460	C6 transcription factor (Leu3), putative	-2.22115	1.62986e-07			29	Afu6g06610	DnaJ domain protein	2.18197	0.0115846
30	Afu4g09010	conserved hypothetical protein	-2.22478	5.63018e-07			30	Afu1g05630	40s ribosomal protein s3	2.20622	1.20523e-07
31	Afu2g11840	transcriptional corepressor (Cyc8), putative	-2.2312	1.43698e-08			31	Afu2g07430	DDHD domain protein	2.21254	5.70831e-06
32	Afu2g16340	hypothetical protein	-2.23174	2.67459e-06			32	Afu6g08910	cell division-like protein	2.22624	7.36303e-07
33	Afu2g15610	mitochondrial DNA-directed RNA polymerase, putative	-2.23487	0.000662188			33	Afu5g06620	hypothetical protein	2.22808	0.00205477
34	Afu4g08500	transcription initiation protein spt5	-2.24123	0.00515617			34	Afu7g01730	phosphatidylserine decarboxylase family protein	2.25374	1.31585e-06
35	Afu5g12510	AMP-binding enzyme domain protein	-2.24676	5.24362e-08			35	Afu3g11080	MAP kinase kinase kinase (Bck1), putative	2.278	7.87957e-06
36	Afu3g09090	topoisomerase I-binding RS protein, putative	-2.26083	0.000139748			36	Afu5g00910	mannose binding protein, putative	2.27837	0.000399984
37	Afu5g15000	arsenate reductase (ArsC), putative	-2.26572	3.56884e-05			37	Afu4g11320	hypothetical protein	2.27853	0.0006872
38	Afu3g05970	Eukaryotic translation initiation factor 3 subunit 9, putative	-2.27313	0.000713094			38	Afu7g04190	cyclopropane-fatty-acyl-phospholipid synthase, putative	2.28389	0.000325447
39	Afu6g12540	RING finger protein	-2.27587	0.00682953			39	Afu5g02800	C6 transcription factor, putative	2.29233	0.00168963
40	Afu3g11990	C6 transcription factor (Mut3), putative	-2.28686	0.0010338			40	Afu4g02820	methylisocitrate lyase	2.29753	4.28443e-08
41	Afu6g03320	MFS drug transporter, putative	-2.29636	1.51947e-07			41	Afu4g02640	reverse transcriptase, putative	2.29867	1.76632e-07
42	Afu5g06510	GTP binding protein, putative	-2.30288	1.33097e-05			42	Afu2g02150	ribosomal protein S10	2.30163	1.27446e-06
43	Afu2g11300	G2882	-2.32335	2.15803e-07			43	Afu6g03820	nascent polypeptide-associated complex (NAC) subunit, putative	2.30674	1.07413e-05
44	Afu5g04155	hypothetical protein	-2.32565	1.17839e-06			44	Afu1g10270	pyridoxal reductase (AKR8), putative	2.3159	0.000166419
45	Afu5g11250	hypothetical protein	-2.35424	0.0107963			45	Afu8g00720	N amino acid transport system protein, putative	2.35196	6.79237e-07
46	Afu1g06920	serine/threonine protein kinase, putative	-2.36676	0.000143421			46	Afu6g05200	Ribosomal L28e protein family	2.36157	2.56478e-05
47	Afu2g13370	55 kDa type II phosphatidylinositol 4-kinase	-2.36919	0.00191313			47	Afu3g10920	ribosome associated protein (Stm1), putative	2.39108	4.14687e-08
48	Afu7g06670	NACHT domain protein, putative	-2.3856	0.0457734			48	Afu1g08870	hypothetical protein	2.41274	1.30387e-07
49	Afu2g16460	hypothetical protein	-2.40505	0.0286245			49	Afu5g07080	beta-glucosidase	2.42142	0.0488798
50	Afu8g00360	conserved hypothetical protein	-2.41848	0.0275624			50	Afu2g02920	alpha/beta hydrolase, putative	2.43834	4.39075e-07
51	Afu4g03950	trans-sulfuration enzyme family protein	-2.43899	9.56827e-05			51	Afu8g01710	antigenic thaumatin domain protein, putative	2.44319	5.69713e-06
52	Afu2g03120	cell wall glucanase (Utr2), putative	-2.51547	0.00424953			52	Afu1g07200	mitochondrial cytochrome b2, putative	2.46564	0.0250309
53	Afu6g08570	DNA damage repair protein Mus42, putative	-2.45722	7.89837e-05			53	Afu2g14350	AT DNA binding protein, putative	2.46778	0.00203292
54	Afu3g01440	hypothetical protein	-2.4593	0.00274914			54	Afu2g12780	von Willebrand domain protein	2.48889	0.0021674
55	Afu5g11840	protein kinase, putative	-2.49183	0.000330508			55	Afu6g04800	lysine decarboxylase-like protein	2.49672	6.10765e-05
56	Afu1g10190	pre-mRNA splicing factor (Prp31), putative	-2.4921	0.00347072			56	Afu2g06170	conserved hypothetical protein	2.53293	0.000634012
57	Afu4g07050	L-lactate dehydrogenase	-2.49716	0.00300721	*		57	Afu3g09210	endonuclease/exonuclease/phosphatase family protein	2.53585	2.57604e-05
58	Afu3g10480	conserved hypothetical protein	-2.50569	1.21957e-05			58	Afu6g03650	possible transposase	2.60146	4.06089e-07
59	Afu4g07220	KH domain protein	-2.52134	0.00194565			59	Afu3g13860	possible transposase	2.61065	8.02767e-07
60	Afu6g02880	possible transposase	-2.5262	0.00885962			60	Afu2g02950	aldehyde reductase, putative	2.61529	1.05737e-05
61	Afu6g02070	phospholipid-translocating P-type ATPase domain-containing protein	-2.52805	0.000700137			61	Afu5g09820	transposase, putative	2.6712	7.94627e-06
62	Afu7g04710	NF-X1 finger transcription factor, putative	-2.56367	1.14746e-07			62	Afu1g09050	phospholipid methyltransferase	2.6947	1.22117e-06
63	Afu4g10100	FAD binding domain protein	-2.56858	2.66243e-07			63	Afu2g05340	1,3-beta-glucanosyltransferase, putative	2.74191	2.28487e-05
64	Afu5g10660	pentatricopeptide repeat protein	-2.60186	1.79095e-06			64	Afu2g06090	heterogeneous nuclear ribonucleoprotein HRP1	2.82505	6.15217e-05
65	Afu4g08270	YeeE/YedE family protein family	-2.66526	6.9955e-09			65	Afu3g05590	DNA helicase, putative	2.8286	0.000261612
66	Afu1g15000	2-isopropylmalate synthase	-2.67017	0.00133052			66	Afu2g15750	gamma-tubulin complex component GCP4, putative	2.86411	1.98648e-08
67	Afu5g09710	separin, putative	-2.70325	0.00793206			67	Afu2g15590	sulfite reductase [NADPH], putative	2.92933	9.67161e-05
68	Afu4g08600	aldehyde dehydrogenase, putative	-2.70593	1.16819e-06			68	Afu6g13160	serine/threonine protein kinase, putative	2.98368	0.00027905
69	Afu2g01440	mitochondrial carrier protein, putative	-2.71305	0.00397766			69	Afu2g02590	aspartyl-tRNA synthetase	3.0216	0.000112189
70	Afu2g13520	conserved hypothetical protein	-2.71524	2.05952e-06			70	Afu8g02830	UPD-GlcNAc transporter (Mnn2-2), putative	3.03168	2.67865e-07
71	Afu1g13740	pentafunctional polypeptide (AroM), putative	-2.73879	0.0442726			71	Afu8g04330	conserved hypothetical protein	3.07996	0.00058824
72	Afu5g02780	nicotinamide nucleotide transhydrogenase	-2.74003	0.0210133			72	Afu3g10550	hypothetical protein	3.21991	1.91504e-06
73	Afu8g04050	acid phosphatase (PhoG), putative	-2.95499	0.03386			73	Afu3g07350	hypothetical protein	3.41482	0.0452488
74	Afu2g13590	hypothetical protein	-2.9791	1.13422e-08			74	Afu7g03700	diacylglycerol acyltransferase type 2A	3.42484	0.000427277
75	Afu6g08340	MFS transporter, putative	-3.00254	0.00166712	*		75	Afu3g11180	DNA binding protein	3.58515	0.0440891
76	Afu3g13810	integral membrane protein, putative	-3.01316	0.000392947			76	Afu4g08760	phospho-2-dehydro-3-deoxyheptonate aldolase, class II	3.79173	0.00288671
77	Afu4g13510	isocitrate lyase	-3.01478	8.61483e-08			77	Afu1g05170	related to monocarboxylate transporter	3.88962	0.0289007
78	Afu5g12360	mitochondrial oxaloacetate transporter (Oac), putative	-3.07011	6.01171e-07			78	Afu3g06530	ATP sulphurylase	4.24771	2.84034e-10
79	Afu6g03890	catalase A	-3.19395	1.04815e-05
80	Afu5g04050	Scramblase family	-3.22086	7.91135e-05
81	Afu7g01490	MFS peptide transporter, putative	-3.28782	1.24211e-08
82	Afu2g07610	alcohol dehydrogenase PAN2	-3.34342	0.00269728
83	Afu4g09070	ATP binding L-PSP endoribonuclease family protein, putative	-3.40404	0.0451397
84	Afu6g09930	bZIP transcription factor (AP-1), putative	-3.42727	0.00213901
85	Afu4g03900	peroxisomal multifunctional beta-oxidation protein (MFP), putative	-3.53328	8.22012e-09
86	Afu6g04360	ABC drug exporter AtrF	-3.68812	8.5922e-06
87	Afu5g07800	hypothetical protein	-3.70705	0.00312642
88	Afu4g07310	conserved hypothetical protein	-3.75533	0.000239588
89	Afu1g04830	abaA protein	-3.96881	0.0473552
90	Afu4g00290	succinyl-CoA synthetase beta subunit, putative	-4.43488	0.000271343	*
91	Afu4g07090	C2H2 finger domain protein, putative	-4.62987	0.0455733
92	Afu5g14790	phosphoenolpyruvate synthase	-4.69155	2.67061e-05	*
93	Afu2g03820	carboxyphosphonoenolpyruvate phosphonomutase, putative	-5.52862	1.15404e-08
94	Afu8g01670	bifunctional catalase-peroxidase Cat2	-5.58396	6.33522e-07
95	Afu5g06830	dsRNA-specific ribonuclease, putative	-5.89931	1.0451e-05
96	Afu1g17430	tyrosinase	-6.10809	0.000275326
97	Afu2g11260	3-isopropylmalate dehydratase, putative	-6.60975	2.72959e-12
98	Afu1g03200	MFS transporter, putative	-14.048	1.21535e-09
Down-regulated genes between 60 and 90 min of germination						Up-regulated genes between 60 and 90 min of germination
Rank	Gene ref. No	Gene product	Fold	p value		Rank	Gene ref. No	Gene product	Fold	p value
1	Afu8g06120	hypothetical protein	-2.00643	2.27776e-06		1	Afu4g07740	small nuclear ribonucleoprotein SmB, putative	2.02567	3.78716e-06
2	Afu2g03600	NUDIX family hydrolase, putative	-2.00761	0.000110379		2	Afu4g10350	polyubiquitin (UbiD), putative	2.05162	3.10133e-07
3	Afu1g12200	conserved hypothetical protein	-2.01598	0.00304816		3	Afu4g11630	hypothetical protein	2.06787	0.00256348
4	Afu2g06180	hypothetical protein	-2.01857	0.000757495		4	Afu7g06660	hypothetical protein	2.10667	0.0101909
5	Afu8g06290	reverse transcriptase, RNaseH	-2.0204	0.000823076		5	Afu6g13770	C6 finger domain protein, putative	2.10922	0.000816909
6	Afu8g00310	reverse transcriptase, RNaseH	-2.02259	0.00138632		6	Afu1g04320	ribosomal protein S8.e	2.12975	3.94032e-05
7	Afu6g13560	hypothetical protein	-2.02717	0.0142807		7	Afu5g13920	p21 protein	2.14802	0.000166397
8	Afu4g04800	AAA family ATPase, putative	-2.03317	0.000758588		8	Afu1g01560	C6 finger domain protein, putative	2.16493	2.99916e-07
9	Afu6g13250	Ribosomal protein L31e	-2.03804	4.18789e-07		9	Afu6g05200	Ribosomal L28e protein family	2.16996	5.89523e-05
10	Afu2g05120	hypothetical protein	-2.04652	0.00120486		10	Afu5g05640	RTA1 domain protein, putative	2.202	2.8522e-08
11	Afu4g04440	Leucine-rich repeat containing protein	-2.04846	0.00486786		11	Afu6g05150	transcriptional repressor (TUP1), putative	2.23714	0.000298399
12	Afu8g01040	reverse transcriptase, RNaseH	-2.05546	3.80936e-05		12	Afu2g05340	1,3-beta-glucanosyltransferase, putative	2.24553	5.00569e-05
13	Afu3g05510	ubiquitin C-terminal hydrolase 37	-2.05555	0.000500721		13	Afu4g06910	outer mitochondrial membrane protein porin	2.27814	0.000188273
14	Afu6g06470	heat shock protein, class I	-2.05694	7.95121e-05		14	Afu3g07640	plasma membrane H+-ATPase	2.3012	3.25283e-06
15	Afu1g15020	40S ribosomal protein S5	-2.06218	2.65612e-07		15	Afu6g09310	class V chitinase, putative	2.31682	0.0466563
16	Afu8g04060	beta-N-acetylglucosaminidase, putative	-2.06855	0.0345611		16	Afu1g14120	nuclear segregation protein (Bfr1), putative	2.37719	0.000557232
17	Afu3g11020	hypothetical mrna 3-end processing component	-2.07009	3.71499e-05		17	Afu5g14380	alpha-glucuronidase	2.38571	0.00849062
18	Afu4g09360	ATP synthase proteolipid P2, putative	-2.07078	0.00107465		18	Afu3g12190	RING finger domain protein, putative	2.38876	0.0309804
19	Afu5g06900	HSP70 family protein	-2.07964	1.92367e-05		19	Afu4g11550	hypothetical protein	2.38969	0.0108793
20	Afu4g00820	reverse transcriptase, RNaseH	-2.09799	1.81433e-07		20	Afu1g02030	eukaryotic translation initiation factor 3 subunit EifCb, putative	2.45595	4.60883e-09
21	Afu5g06540	NADH-ubiquinone oxidoreductase subunit B17.2, putative	-2.10091	3.90681e-07		21	Afu2g01220	GTP cyclohydrolase II, putative	2.53757	3.5248e-06
22	Afu5g08610	ThiF domain protein, putative	-2.11081	2.50645e-05		22	Afu3g10920	ribosome associated protein (Stm1), putative	2.70176	4.39409e-07
23	Afu3g12310	exonuclease, putative	-2.12051	3.93548e-07		23	Afu1g01180	isoamyl alcohol oxidase	2.81252	1.75586e-07
24	Afu5g03560	glutamyl-tRNA synthetase	-2.12516	1.45104e-06		24	Afu1g16190	cell wall glucanase Crf1	2.85027	5.63929e-05
25	Afu7g00880	hypothetical protein	-2.15155	0.00423755		25	Afu3g13200	1,3-beta-glucanosyltransferase, putative	3.05738	0.0280946
26	Afu1g14410	60s ribosomal protein yl17-b	-2.16716	1.93056e-07		26	Afu1g16200	hypothetical protein	3.17807	6.9016e-06
27	Afu1g03100	ATP synthase delta chain, mitochondrial precursor, putative	-2.16874	1.05105e-05		27	Afu8g01710	antigenic thaumatin domain protein, putative	3.43932	3.05716e-07
28	Afu1g10510	ribosomal protein L35, putative	-2.18154	1.76355e-07		28	Afu3g12690	conserved hypothetical protein	3.49002	0.000682099
29	Afu6g06610	DnaJ domain protein	-2.18197	0.0115846		29	Afu7g01610	integral membrane protein	4.06192	2.9035e-05
30	Afu1g05630	40s ribosomal protein s3	-2.20622	1.20523e-07		30	Afu2g13350	suppressor of RNA polymerase b srb7	4.55478	2.7306e-06
31	Afu2g07430	DDHD domain protein	-2.21254	5.70831e-06		31	Afu2g03830	allergen Asp F4	8.24803	4.04596e-06
32	Afu6g08910	cell division-like protein	-2.22624	7.36303e-07
33	Afu5g06620	hypothetical protein	-2.22808	0.00205477
34	Afu7g01730	phosphatidylserine decarboxylase family protein	-2.25374	1.31585e-06
35	Afu3g11080	MAP kinase kinase kinase (Bck1), putative	-2.278	7.87957e-06
36	Afu5g00910	mannose binding protein, putative	-2.27837	0.000399984
37	Afu4g11320	hypothetical protein	-2.27853	0.0006872
38	Afu7g04190	cyclopropane-fatty-acyl-phospholipid synthase, putative	-2.28389	0.000325447
39	Afu5g02800	C6 transcription factor, putative	-2.29233	0.00168963
40	Afu4g02820	methylisocitrate lyase	-2.29753	4.28443e-08
41	Afu4g02640	reverse transcriptase, putative	-2.29867	1.76632e-07
42	Afu2g02150	ribosomal protein S10	-2.30163	1.27446e-06
43	Afu6g03820	nascent polypeptide-associated complex (NAC) subunit, putative	-2.30674	1.07413e-05
44	Afu1g10270	pyridoxal reductase (AKR8), putative	-2.3159	0.000166419
45	Afu8g00720	N amino acid transport system protein, putative	-2.35196	6.79237e-07
46	Afu6g05200	Ribosomal L28e protein family	-2.36157	2.56478e-05
47	Afu3g10920	ribosome associated protein (Stm1), putative	-2.39108	4.14687e-08
48	Afu1g08870	hypothetical protein	-2.41274	1.30387e-07
49	Afu5g07080	beta-glucosidase	-2.42142	0.0488798
50	Afu2g02920	alpha/beta hydrolase, putative	-2.43834	4.39075e-07
51	Afu8g01710	antigenic thaumatin domain protein, putative	-2.44319	5.69713e-06
52	Afu1g07200	mitochondrial cytochrome b2, putative	-2.46564	0.0250309
53	Afu2g14350	AT DNA binding protein, putative	-2.46778	0.00203292
54	Afu2g12780	von Willebrand domain protein	-2.48889	0.0021674
55	Afu6g04800	lysine decarboxylase-like protein	-2.49672	6.10765e-05
56	Afu2g06170	conserved hypothetical protein	-2.53293	0.000634012
57	Afu3g09210	endonuclease/exonuclease/phosphatase family protein	-2.53585	2.57604e-05
58	Afu6g03650	possible transposase	-2.60146	4.06089e-07
59	Afu3g13860	possible transposase	-2.61065	8.02767e-07
60	Afu2g02950	aldehyde reductase, putative	-2.61529	1.05737e-05
61	Afu5g09820	transposase, putative	-2.6712	7.94627e-06
62	Afu1g09050	phospholipid methyltransferase	-2.6947	1.22117e-06
63	Afu2g05340	1,3-beta-glucanosyltransferase, putative	-2.74191	2.28487e-05
64	Afu2g06090	heterogeneous nuclear ribonucleoprotein HRP1	-2.82505	6.15217e-05
65	Afu3g05590	DNA helicase, putative	-2.8286	0.000261612
66	Afu2g15750	gamma-tubulin complex component GCP4, putative	-2.86411	1.98648e-08
67	Afu2g15590	sulfite reductase [NADPH], putative	-2.92933	9.67161e-05
68	Afu6g13160	serine/threonine protein kinase, putative	-2.98368	0.00027905
69	Afu2g02590	aspartyl-tRNA synthetase	-3.0216	0.000112189
70	Afu8g02830	UPD-GlcNAc transporter (Mnn2-2), putative	-3.03168	2.67865e-07
71	Afu8g04330	conserved hypothetical protein	-3.07996	0.00058824
72	Afu3g10550	hypothetical protein	-3.21991	1.91504e-06
73	Afu3g07350	hypothetical protein	-3.41482	0.0452488
74	Afu7g03700	diacylglycerol acyltransferase type 2A	-3.42484	0.000427277
75	Afu3g11180	DNA binding protein	-3.58515	0.0440891
76	Afu4g08760	phospho-2-dehydro-3-deoxyheptonate aldolase, class II	-3.79173	0.00288671
77	Afu1g05170	related to monocarboxylate transporter	-3.88962	0.0289007
78	Afu3g06530	ATP sulphurylase	-4.24771	2.84034e-10
