# Supplementary material for: Transcriptomic analysis of the exit from dormancy of Aspergillus fumigatus conidia
Source: BMC Genomics. 2008 Sep 16;9:417. doi: 10.1186/1471-2164-9-417 (PMC2556354; doi:10.1186/1471-2164-9-417)
Supplement: Additional file 9 — Genes belonging to the four clusters A-D which expression changed between 0 to 90 min of incubation of one week old conidia in YPD medium. [file 1471-2164-9-417-S9.xls]

## Sheet: Feuil1
CLUSTER A
No	Reference ID	Product		Modulation
				0-30 min			30-60 min			60-90 min
1	Afu3g07640	plasma membrane H+-ATPase		104.903	4.54095e-07		NM			2.3012	3.25283e-06
2	Afu6g10470	zinc finger protein ZPR1		73.9839	0.000212428		NM			NM
3	Afu1g06190	hnrnp arginine n-methyltransferase		70.7904	2.9063e-08		NM			NM
4	Afu2g13570	ribosome biogenesis protein (Bms1), putative		32.571	3.03188e-09		NM			NM
5	Afu1g15450	adenylosuccinate synthetase		29.454	2.53935e-10		NM			NM
6	Afu3g02290	arylsulfatase, putative		27.4218	1.9973e-07		NM			NM
7	Afu1g04370	hypothetical protein		25.7763	1.60194e-05		NM			NM
8	Afu6g13190	H+/nucleoside cotransporter		23.6451	0.000131997		NM			NM
9	Afu2g05490	HEAT repeat protein		23.3089	6.1525e-08		NM			NM
10	Afu4g10550	conserved hypothetical protein		20.6085	7.30766e-05		NM			NM
11	Afu1g15620	DEAD box RNA helicase HelA, putative		20.4092	2.59423e-05		NM			NM
12	Afu1g13570	small nuclear ribonucleoprotein complex protein (Nhp2), putative		20.3365	2.17508e-10		NM			NM
13	Afu6g09820	AATF-like transcription factor (Bfr2), putative		19.8359	2.68288e-07		NM			NM
14	Afu2g10010	nonsense-mediated mRNA decay protein (Nmd5), putative		19.5225	5.4415e-05		NM			NM
15	Afu2g03580	phenylalanyl-tRNA synthetase beta chain cytoplasmic		19.4686	0.000447359		NM			NM
16	Afu1g12610	Hsp70 chaperone Hsp88		19.2853	4.77314e-06		NM			NM
17	Afu4g10460	homocitrate synthase		19.2095	2.96037e-09		NM			NM
18	Afu3g10800	eukaryotic translation initiation factor 3 subunit CLU1/TIF31, putative		19.1298	0.000541836		NM			NM
19	Afu6g11310	bifunctional pyrimidine biosynthesis protein (PyrABCN), putative		19.0872	1.59972e-12		NM			NM
20	Afu4g06350	rna binding protein		18.3984	5.60649e-05		NM			NM
21	Afu2g05580	mRNA decapping hydrolase, putative		17.9329	0.0165369		NM			NM
22	Afu4g07630	microtubule associated protein (Ytm1), putative		17.5145	3.59909e-06		NM			NM
23	Afu5g12530	conserved hypothetical protein		17.4595	2.25416e-06		NM			NM
24	Afu5g13330	hypothetical protein		17.0703	0.00056368		NM			NM
25	Afu6g09060	mitochondrial 60S ribosomal protein L6 precursor		16.1538	0.0113557		NM			NM
26	Afu1g16330	NOC2p		15.2906	3.76534e-09		NM			NM
27	Afu2g11510	nucleolar GTP-binding protein (Nog1), putative		15.1145	1.66797e-07		NM			NM
28	Afu1g06810	aconitate hydratase, mitochondrial		15.0724	1.27334e-05		NM			NM
29	Afu4g07100	related to nuclear envelope protein Cut11p, putative		15.0294	0.000588323		NM			NM
30	Afu1g06940	chorismate synthase		14.8068	1.00234e-07		NM			NM
31	Afu5g08890	homoaconitase LysF		14.4309	0.00013689		NM			NM
32	Afu5g07790	PAP/25A associated domain family		14.1975	0.000888633		NM			NM
33	Afu6g10320	ribosome biogenesis protein (Rrb1), putative		14.1035	7.09467e-05		NM			NM
34	Afu7g05660	elongation factor EF-3, putative		14.0573	3.88467e-13		NM			NM
35	Afu8g04090	choline oxidase (CodA), putative		13.5939	1.49147e-12		NM			NM
36	Afu4g07660	ATP dependent RNA helicase (Dbp1), putative		13.5242	1.56561e-11		NM			NM
37	Afu1g05410	Krr1 family protein		13.4162	6.97334e-07		NM			NM
38	Afu5g06430	mitochondrial large ribosomal subunit L7, putative		13.2948	1.25675e-06		NM			NM
39	Afu1g16470	metallo-beta-lactamase domain protein, putative		13.091	0.0084166		NM			NM
40	Afu1g09650	GPI anchored protein, putative		13.0151	1.04687e-06		NM			NM
41	Afu2g11450	DUF691 domain protein		12.5929	4.7119e-07		NM			NM
42	Afu1g14990	ATP-dependent RNA helicase (Drs1), putative		11.968	1.11781e-07		NM			NM
43	Afu1g04840	RNP domain protein		11.9278	3.95628e-07		NM			NM
44	Afu6g04730	Ade1p protein		11.7549	3.92835e-06		NM			NM
45	Afu3g07070	MYB DNA-binding domain protein		11.7478	3.83593e-05		NM			NM
46	Afu6g08920	assimilatory sulfite reductase		11.7345	1.68766e-05		NM			NM
47	Afu1g09840	mitochondrial inner membrane translocase subunit TIM44, putative		11.558	5.75416e-07		NM			NM
48	Afu5g04000	conserved hypothetical protein		11.5392	0.000162439		NM			NM
49	Afu8g01710	antigenic thaumatin domain protein, putative		11.3787	3.96782e-08		2.44319	5.69713e-06		3.43932	3.05716e-07
50	Afu2g03610	IMP dehydrogenase, putative		11.3734	2.20379e-13		NM			NM
51	Afu2g17060	60S ribosome subunit biogenesis protein (Nip7), putative		11.3486	5.00887e-06		NM			NM
52	Afu7g05220	mitochondrial carrier protein, putative		11.1076	5.05897e-05		NM			NM
53	Afu2g10770	C2H2 transcription factor (Con7), putative		11.0163	1.20361e-06		NM			NM
54	Afu2g14810	oxidoreductase, putative		10.9653	1.76884e-07		NM			NM
55	Afu5g08380	hypothetical protein		10.9502	1.1621e-06		NM			NM
56	Afu5g03640	mitochondrial export translocase Oxa1, putative		10.8274	7.99771e-12		NM			NM
57	Afu1g09770	La domain family		10.824	7.28994e-09		NM			NM
58	Afu1g02210	60S ribosome biogenesis protein Brx1, putative		10.4499	1.79175e-10		NM			NM
59	Afu2g17200	hypothetical protein		10.4085	2.05184e-07		NM			NM
60	Afu1g11940	mitochondrial large ribosomal subunit protein L15, putative		10.3728	7.25655e-05		NM			NM
61	Afu5g02790	amino acid permease		10.3222	0.000116588		NM			NM
62	Afu3g02700	hypothetical protein		9.97313	2.40742e-11		NM			NM
63	Afu1g05900	DnaJ and TPR domain protein		9.91947	1.33405e-08		NM			NM
64	Afu1g15030	SDA1 domain protein		9.76144	6.84169e-08		NM			NM
65	Afu2g16970	mitochondrial large ribosomal subunit L30, putative		9.74911	2.64118e-08		NM			NM
66	Afu2g13730	NEDD8 activating enzyme (UbaC), putative		9.61777	2.43231e-05		NM			NM
67	Afu6g08910	cell division-like protein		9.49402	8.19203e-10		2.22624	7.36303e-07		NM
68	Afu1g15900	importin beta-2 subunit, putative		9.47183	8.34575e-06		NM			NM
69	Afu1g16340	potassium transporter, putative		9.45829	4.46454e-05		NM			NM
70	Afu1g05040	protein mitochondrial targeting protein (Mas1), putative		9.37056	1.95788e-09		NM			NM
71	Afu4g10110	homeobox transcription factor, putative		9.36831	3.29789e-07		NM			NM
72	Afu4g06760	ubiquinone biosynthesis protein, putative		9.05527	2.44154e-05		NM			NM
73	Afu1g16660	related to eukaryotic translation initiation factor EIF-2B subunit 3		9.01193	0.0010068		NM			NM
74	Afu7g04860	dimethyladenosine transferase		9.00666	1.89727e-09		NM			NM
75	Afu2g16400	translation initiation factor 4B		8.98432	3.24001e-08		NM			NM
76	Afu2g08600	1-acylglycerol-3-phosphate acyltransferase (AtaAp), putative		8.9469	1.37849e-05		NM			NM
77	Afu5g04090	SGT1 and CS domain protein		8.85819	3.24567e-10		NM			NM
78	Afu1g06580	high expression lethality protein (Hel10), putative		8.74642	0.00226003		NM			NM
79	Afu5g06780	carbamoyl-phosphate synthase, small subunit		8.73433	7.00809e-08		NM			NM
80	Afu3g11970	C2H2 transcription factor PacC, putative		8.24043	0.000244603		NM			NM
81	Afu5g01870	DNA replication factor C subunit Rfc3, putative		8.22196	5.14664e-05		NM			NM
82	Afu3g10080	serine/threonine protein kinase, putative		8.19968	0.00102076		NM			NM
83	Afu3g08980	threonine synthase		8.1261	1.03071e-05		NM			NM
84	Afu2g10910	maltose permease		8.0927	0.00379157		NM			NM
85	Afu3g06580	WD repeat protein		7.98668	2.16207e-05		NM			NM
86	Afu1g11960	alternative NADH-dehydrogenase		7.92871	1.98421e-07		NM			NM
87	Afu2g15600	conserved hypothetical protein		7.91067	0.00285634		NM			NM
88	Afu8g04800	valyl-tRNA synthetase		7.8817	0.00167955		NM			NM
89	Afu4g12110	TPR domain protein		7.88032	2.84369e-10		NM			NM
90	Afu6g14260	conserved hypothetical protein		7.86873	1.10747e-07		NM			NM
91	Afu7g00130	C6 transcription factor, putative		7.60415	0.000874935		NM			NM
92	Afu6g13410	nuclear mRNA splicing factor, putative		7.59461	5.0513e-09		NM			NM
93	Afu1g12280	nucleoporin, putative		7.42283	0.000681956		NM			NM
94	Afu7g04430	ribosome biogenesis protein (Rrs1), putative		7.38986	1.29327e-09		NM			NM
95	Afu1g13140	G protein complex alpha subunit GpaA		7.36426	2.05998e-09		NM			NM
96	Afu6g09730	cytochrome P450, putative		7.32837	0.00527902		NM			NM
97	Afu1g04230	mitoribosomal protein YmL27		7.07862	1.0498e-06		NM			NM
98	Afu1g16430	hypothetical protein		6.98902	0.0273055		NM			NM
99	Afu1g10130	adenosylhomocysteinase		6.98833	2.44197e-08		NM			NM
100	Afu1g14850	acyl-CoA dehydrogenase, putative		6.95631	0.00575845		NM			NM
101	Afu5g08960	triglyceride lipase-cholesterol esterase, putative		6.90568	0.000192736		NM			NM
102	Afu1g04190	polyadenylate-binding protein		6.7446	1.98486e-09		NM			NM
103	Afu4g03840	DNA repair protein (Rhp26), putative		6.65089	6.29019e-07		NM			NM
104	Afu6g13000	hypothetical protein		6.6357	7.91178e-07		NM			NM
105	Afu3g08260	cohesin complex subunit (Psm1), putative		6.61506	0.0164876		NM			NM
106	Afu2g02680	matrix AAA protease MAP-1		6.54951	0.00331716		NM			NM
107	Afu3g08080	aconitate hydratase, putative		6.45528	6.95607e-10		NM			NM
108	Afu1g10990	ribosomal RNA processing protein, putative		6.45426	2.25183e-08		NM			NM
109	Afu5g08790	hypothetical protein		6.43028	0.00322395		NM			NM
110	Afu3g11740	conserved hypothetical protein		6.29031	5.93018e-06		NM			NM
111	Afu2g08360	orotidine 5'-phosphate decarboxylase		6.24612	0.000405051		NM			NM
112	Afu7g04140	L-galactose dehydrogenase (L-GalDH), putative		6.21121	2.70507e-08		NM			NM
113	Afu2g02350	MYB DNA-binding domain protein		6.1464	3.27449e-05		NM			NM
114	Afu6g10650	ATP citrate lyase, subunit 1, putative		6.04083	2.19724e-10		NM			NM
115	Afu3g01560	amino acid permease, putative		6.02102	3.4255e-06		NM			NM
116	Afu5g02160	RNA binding protein (Arp), putative		6.01568	0.000497278		NM			NM
117	Afu1g09370	pentatricopeptide repeat protein		6.00195	0.0120457		NM			NM
118	Afu2g13020	mitochondrial dicarboxylate carrier, putative		5.87833	0.00217199		NM			NM
119	Afu2g14670	eukaryotic translation initiation factor 3 subunit EifCd, putative		5.86439	0.000601192		NM			NM
120	Afu5g02360	vacuolar dynamin GTPase (VpsA), putative		5.84869	0.0030712		NM			NM
121	Afu1g04170	fungal specific transcription factor, putative		5.80476	2.70159e-07		NM			NM
122	Afu6g11510	flavodoxin and radical SAM domain protein		5.80428	7.21385e-08		NM			NM
123	Afu1g02030	eukaryotic translation initiation factor 3 subunit EifCb, putative		5.77856	2.40249e-11		NM			2.45595	4.60883e-09
124	Afu4g03860	eukaryotic translation initiation factor 3 subunit EifCc, putative		5.76069	2.5254e-08		NM			NM
125	Afu1g04400	ribosomal protein S37, mitochondrial		5.73204	4.628e-05		NM			NM
126	Afu3g05570	spindle poison sensitivity protein, putative		5.72831	0.000196095		NM			NM
127	Afu5g09670	RNase III domain protein		5.6929	7.90649e-05		NM			NM
128	Afu3g14350	GTP binding protein Guf1, putative		5.67173	1.39133e-06		NM			NM
129	Afu2g04820	translation release factor eRF3, putative		5.6489	6.44307e-11		NM			NM
130	Afu1g13010	SNF2 family helicase/ATPase, putative		5.62187	0.000147548		NM			NM
131	Afu7g02190	zinc knuckle nucleic acid binding protein, putative		5.61882	1.5185e-06		NM			NM
132	Afu5g08090	pyridoxine biosynthesis protein		5.60907	4.93187e-08		NM			NM
133	Afu2g16090	karyopherin alpha subunit, putative		5.59917	0.000449193		NM			NM
134	Afu2g13080	Nudix/MutT family protein		5.52722	9.96493e-09		NM			NM
135	Afu1g04460	lysyl-tRNA synthetase, putative		5.51949	3.48855e-07		NM			NM
136	Afu1g06600	SURF6 domain nucleolar protein		5.49336	0.000963736		NM			NM
137	Afu6g13260	RanBP1 domain protein		5.48305	1.67748e-05		NM			NM
138	Afu1g13840	integral membrane protein, Mpv17/PMP22 family, putative		5.461	7.06327e-08		NM			NM
139	Afu7g04160	integral peroxisomal membrane protein		5.42441	0.000476012		NM			NM
140	Afu4g08910	hypothetical protein		5.36215	5.60734e-10		NM			NM
141	Afu3g06410	Coq4p		5.3561	0.0199679		NM			NM
142	Afu4g13450	RNA methyltransferase, TrmH family family		5.31532	5.30819e-05		NM			NM
143	Afu5g06590	SNF2 family helicase, putative		5.28037	4.71341e-05		NM			NM
144	Afu1g14570	histidine-3 protein		5.26654	0.00599296		NM			NM
145	Afu3g09750	conserved hypothetical protein		5.24874	5.16686e-08		NM			NM
146	Afu5g07270	hypothetical protein		5.09109	1.55578e-07		NM			NM
147	Afu6g06740	endoplasmic reticulum calcium ATPase, putative		5.07185	7.35608e-08		NM			NM
148	Afu8g04130	C6 transcription factor (Ctf1B), putative		5.04272	1.80908e-09		NM			NM
149	Afu3g09340	PDCD2_C domain protein, putative		5.02229	0.0213019		NM			NM
150	Afu4g00110	alpha-ketoglutarate-dependent taurine dioxygenase		4.98262	4.62649e-06		NM			NM
151	Afu1g13150	Smr domain protein		4.96148	0.00650555		NM			NM
152	Afu1g16290	ATP dependent RNA helicase (Rok1), putative		4.95282	0.00195977		NM			NM
153	Afu4g07140	iki3 protein		4.94725	6.4851e-05		NM			NM
154	Afu4g10000	ABC multidrug transporter Mdr2		4.94593	2.24638e-06		NM			NM
155	Afu2g09360	C6 transcription factor, putative		4.92812	5.41551e-07		NM			NM
156	Afu6g08430	conserved hypothetical protein		4.91267	5.92135e-06		NM			NM
157	Afu6g13570	cytochrome c peroxidase, putative		4.90901	2.10112e-08		NM			NM
158	Afu4g06240	progesterone binding protein, putative		4.87706	2.71904e-05		NM			NM
159	Afu5g04210	ubiquinol-cytochrome C reductase complex core protein 2, putative		4.87195	1.06285e-07		NM			NM
160	Afu3g10350	conserved hypothetical protein		4.8557	5.69817e-05		NM			NM
161	Afu8g00720	N amino acid transport system protein, putative		4.82504	0.000136121		2.35196	6.79237e-07		NM
162	Afu5g13120	conserved hypothetical protein		4.81895	5.64521e-07		NM			NM
163	Afu5g07110	integral membrane protein		4.81323	0.000104095		NM			NM
164	Afu1g06400	cAMP-dependent protein kinase-like, putative		4.81156	1.74467e-09		NM			NM
165	Afu1g03930	translation regulator (Cya5), putative		4.76537	3.23402e-07		NM			NM
166	Afu1g00580	acid phosphatase (PhoG), putative		4.71301	4.5937e-06		NM			NM
167	Afu1g04930	hypothetical protein		4.68995	1.05603e-09		NM			NM
168	Afu2g12130	conserved hypothetical protein		4.67902	0.00192077		NM			NM
169	Afu5g12350	ribonucleotide reductase		4.66909	8.8094e-06		NM			NM
170	Afu2g16020	t-complex protein 1, alpha subunit, putative		4.66263	5.52416e-05		NM			NM
171	Afu8g04210	triacylglycerol lipase, putative		4.65289	3.36165e-06		NM			NM
172	Afu6g12860	DUF124 domain protein		4.6474	0.00506732		NM			NM
173	Afu5g06020	hypothetical protein		4.6359	0.00648689		NM			NM
174	Afu1g07140	c-24(28) sterol reductase		4.57376	4.06611e-06		NM			NM
175	Afu2g00960	NACHT domain protein, putative		4.53701	3.36898e-06		NM			NM
176	Afu6g07100	diphthamide biosynthesis protein 2		4.48708	1.94649e-06		NM			NM
177	Afu3g06530	ATP sulphurylase		4.47046	0.00454465		4.24771	2.84034e-10		NM
178	Afu1g09210	AAA family ATPase, putative		4.45143	0.00113136		NM			NM
179	Afu7g04500	ATP phosphoribosyltransferase		4.44131	4.25304e-06		NM			NM
180	Afu5g10840	conserved hypothetical protein		4.42996	0.000667373		NM			NM
181	Afu1g11890	serine palmitoyltransferase 2, putative		4.41351	0.00200971		NM			NM
182	Afu3g05850	hypothetical protein		4.41196	0.00279146		NM			NM
183	Afu4g11690	RNA polymerase II transcription factor related protein [imported]		4.40563	0.00169622		NM			NM
184	Afu1g04070	eIF-5A		4.36648	1.98554e-07		NM			NM
185	Afu1g10640	ATP binding protein, putative		4.34198	2.75352e-05		NM			NM
186	Afu1g13710	isoleucyl-tRNA synthetase ,cytoplasmic		4.31572	3.71529e-05		NM			NM
187	Afu7g02560	D-lactate dehydrogenase (cytochrome)		4.30298	0.0016583		NM			NM
188	Afu2g08670	acetyl-CoA carboxylase		4.26256	0.000182094		NM			NM
189	Afu4g09030	aminopeptidase		4.25744	0.000611589		NM			NM
190	Afu1g03540	hypothetical protein		4.23854	1.74904e-09		NM			NM
191	Afu3g11370	mitochondrial large ribosomal subunit L49, putative		4.19581	2.13861e-06		NM			NM
192	Afu4g04350	DEAD helicases superfamily protein (Aquarius), putative		4.1916	0.00149053		NM			NM
193	Afu1g03820	mRNA splicing factor RNA helicase (Prp16), putative		4.18959	1.41402e-08		NM			NM
194	Afu1g02340	hypothetical protein		4.18414	4.48289e-08		NM			NM
195	Afu6g08240	HEAT repeat protein (DRIM), putative		4.15973	1.15415e-05		NM			NM
196	Afu3g12310	exonuclease, putative		4.13353	0.000226113		2.12051	3.93548e-07		NM
197	Afu5g12640	DNA polymerase gamma		4.12047	0.00451068		NM			NM
198	Afu4g07540	small nucleolar ribonucleoprotein complex subunit, putative		4.11528	0.000233064		NM			NM
199	Afu5g09640	conserved fungal protein		4.10547	0.00487802		NM			NM
200	Afu6g04380	molecular chaperone (ABC1), putative		4.08676	1.85716e-05		NM			NM
201	Afu5g02720	phosphoribosylformylglycinamidine synthase		4.06439	5.97129e-07		NM			NM
202	Afu2g03220	integral membrane protein		4.04499	0.0169578		NM			NM
203	Afu8g04460	cytoplasmic dynein intermediate chain, putative		4.02339	0.00176462		NM			NM
204	Afu2g16810	PHD finger domain protein, putative		4.02001	5.40991e-05		NM			NM
205	Afu1g01040	conserved hypothetical protein		4.01059	0.000147629		NM			NM
206	Afu1g12800	isocitrate dehydrogenase, NAD-dependent		4.01005	6.77244e-07		NM			NM
207	Afu4g04620	outer membrane protein, OMP85 family		3.95141	0.000257183		NM			NM
208	Afu1g11160	Sas10/Utp3 family protein		3.94853	0.00647061		NM			NM
209	Afu2g13120	conserved hypothetical protein		3.94748	4.97506e-06		NM			NM
210	Afu2g05860	secretory pathway Ca2+-ATPase, putative		3.94157	0.0136349		NM			NM
211	Afu2g17110	cell division control protein Cdc48		3.93409	0.00613991		NM			NM
212	Afu6g13140	3,4-dihydroxy-2-butanone 4-phosphate synthase		3.92571	0.00330626		NM			NM
213	Afu4g12400	PHD finger domain protein, putative		3.92136	0.000257188		NM			NM
214	Afu1g12550	membrane-tethered transcription factor (SPT23), putative		3.92066	6.60058e-08		NM			NM
215	Afu6g01860	MFS lactose permease, putative		3.91583	1.62271e-06		NM			NM
216	Afu6g07870	mitochondrial GTPase (Miro-2), putative		3.91572	9.99268e-06		NM			NM
217	Afu2g05910	hexokinase Kxk, putative		3.91368	9.36345e-07		NM			NM
218	Afu3g05560	RSC complex subunit (RSC1), putative		3.90294	2.72637e-06		NM			NM
219	Afu2g01350	utr1 protein		3.89785	0.0201416		NM			NM
220	Afu6g02420	ubiquitin conjugating enzyme (UbcM), putative		3.88879	2.61162e-05		NM			NM
221	Afu3g00215	hypothetical protein		3.88507	0.00108434		NM			NM
222	Afu4g07560	MYB and HSA domain protein		3.86034	5.08389e-06		NM			NM
223	Afu4g12920	histidyl-tRNA synthetase, mitochondrial precursor		3.85314	6.03421e-06		NM			NM
224	Afu4g07910	pitrilysin family metalloprotease (Cym1), putative		3.84148	6.41658e-06		NM			NM
225	Afu7g01220	farnesyl-diphosphate farnesyltransferase, putative		3.81981	0.00788742		NM			NM
226	Afu4g07710	pyruvate carboxylase		3.80004	0.000265015		NM			NM
227	Afu1g13500	transketolase TktA		3.79678	0.00347806		NM			NM
228	Afu1g00390	transposase, putative		3.79146	0.00249229		NM			NM
229	Afu8g04820	ribonuclease P complex subunit p30, putative		3.77903	0.00792625		NM			NM
230	Afu1g07380	NADH-dependent glutamate synthase (GLT1), putative		3.77791	0.00456268		NM			NM
231	Afu1g13160	geranylgeranyl diphosphate synthase		3.76227	1.49361e-06		NM			NM
232	Afu1g05660	hypothetical protein		3.75678	2.14036e-05		NM			NM
233	Afu6g03730	prpd protein		3.75185	2.05635e-07		NM			NM
234	Afu8g01820	hypothetical protein		3.73476	0.0349474		NM			NM
235	Afu1g13580	conserved hypothetical protein		3.73018	0.00194681		NM			NM
236	Afu2g11000	conserved hypothetical protein		3.72911	4.20458e-08		NM			NM
237	Afu7g05470	electron transfer flavoprotein alpha subunit, putative		3.67755	4.09024e-07		NM			NM
238	Afu4g11460	aminotransferase, classes I and II, putative		3.66695	0.0036604		NM			NM
239	Afu5g06410	C2H2 transcription factor (AmdA), putative		3.66194	0.00283498		NM			NM
240	Afu3g09280	eukaryotic translation initiation factor 3 subunit EifCk, putative		3.6509	2.79124e-08		NM			NM
241	Afu6g11010	cell morphogenesis protein (PAG1), putative		3.64826	0.0209507		NM			NM
242	Afu3g12700	DUF250 domain membrane protein		3.64014	0.000495611		NM			NM
243	Afu1g13730	5'->3' exoribonculease Dhp1		3.63208	1.60268e-07		NM			NM
244	Afu4g06260	mating-type switching protein swi10		3.6215	0.00213378		NM			NM
245	Afu4g04220	hypothetical protein		3.62115	1.06938e-07		NM			NM
246	Afu1g07150	RING finger domain protein (Rnf10), putative		3.61931	0.0197134		NM			NM
247	Afu1g07070	nuc-1 negative regulatory protein preg		3.59111	1.65933e-07		NM			NM
248	Afu4g11320	hypothetical protein		3.58462	0.00198834		2.27853	0.0006872		NM
249	Afu6g05010	C6 transcription factor, putative		3.58188	0.0418725		NM			NM
250	Afu6g10490	conserved hypothetical protein		3.57853	0.00399151		NM			NM
251	Afu3g13280	DEAD/DEAH box helicase (Sbp4), putative		3.56985	0.0141359		NM			NM
252	Afu5g06480	conserved hypothetical protein		3.56702	0.00113649		NM			NM
253	Afu3g04220	fatty acid synthase beta subunit, putative		3.56558	0.00228509		NM			NM
254	Afu2g08590	NpgA protein		3.56182	1.68698e-07		NM			NM
255	Afu5g15040	hypothetical protein		3.56173	0.000133925		NM			NM
256	Afu2g09780	hypothetical protein		3.56155	0.0471994		NM			NM
257	Afu6g07160	IZH family channel protein (Izh3), putative		3.56	0.00385416		NM			NM
258	Afu4g11840	glyoxylate reductase		3.54367	4.00456e-07		NM			NM
259	Afu2g16760	conserved hypothetical protein		3.52386	5.85394e-06		NM			NM
260	Afu5g07770	pentatricopeptide repeat protein		3.52276	4.6361e-06		NM			NM
261	Afu3g13100	hypothetical protein		3.52219	1.9181e-08		NM			NM
262	Afu1g09330	eukaryotic translation initiation factor 3 subunit EifCf, putative		3.473	1.23181e-06		NM			NM
263	Afu6g12530	eif-2b		3.46244	1.10406e-06		NM			NM
264	Afu2g12150	midasin, putative		3.46118	0.00190151		NM			NM
265	Afu2g10790	pentatricopeptide repeat protein		3.46039	0.00606856		NM			NM
266	Afu3g08040	polymerase RNA II DNA directed polypeptide D		3.45524	0.000298012		NM			NM
267	Afu6g12320	hypothetical protein		3.45095	7.79109e-06		NM			NM
268	Afu8g04520	cytoskeleton assembly control protein sla1		3.44873	0.00659676		NM			NM
269	Afu6g14340	related to berberine bridge enzyme [imported]		3.44726	0.00181432		NM			NM
270	Afu6g07210	Fe superoxide dismutase, putative		3.4347	7.99317e-05		NM			NM
271	Afu3g08710	protein kinase domain-containing protein		3.42907	0.00173344		NM			NM
272	Afu6g04120	short chain dehydrogenase/reductase family protein		3.42228	5.22802e-10		NM			NM
273	Afu2g15220	SNM1 protein		3.40701	0.000328426		NM			NM
274	Afu1g03500	topoisomerase I		3.40087	3.50168e-08		NM			NM
275	Afu1g05650	hypothetical protein		3.38564	0.000522967		NM			NM
276	Afu2g14130	ubiquitin C-terminal hydrolase, putative		3.37897	4.70614e-06		NM			NM
277	Afu3g14240	tRNA splicing protein spl1		3.3591	7.55014e-07		NM			NM
278	Afu2g09010	DNA ligase		3.35098	0.0016282		NM			NM
279	Afu6g13770	C6 finger domain protein, putative		3.34327	0.0196174		NM			2.10922	0.000816909
280	Afu2g17250	esterase, putative		3.34295	0.00482708		NM			NM
281	Afu7g04800	hypothetical protein		3.33584	1.65792e-05		NM			NM
282	Afu1g06310	SWI-SNF complex subunit (BAF60b), putative		3.33467	1.01001e-06		NM			NM
283	Afu1g09780	stomatin family protein		3.327	0.00263208		NM			NM
284	Afu4g07670	conserved hypothetical protein		3.32255	2.33733e-05		NM			NM
285	Afu1g03390	60S ribosomal protein L12, putative		3.31679	1.19849e-07		NM			NM
286	Afu1g05020	sulfate transporter, putative		3.31648	1.79155e-06		NM			NM
287	Afu5g04230	citrate synthase, eukaryotic		3.3155	6.64653e-08		NM			NM
288	Afu4g04130	mitochondrial ATPase (Afg1), putative		3.2957	2.63436e-06		NM			NM
289	Afu8g04360	CCCH zinc finger protein		3.27357	0.00101905		NM			NM
290	Afu1g04540	NADH-cytochrome b5 reductase precursor		3.26974	6.46696e-05		NM			NM
291	Afu1g06790	importin beta-3 subunit, putative		3.25264	2.86037e-08		NM			NM
292	Afu8g04150	MFS transporter, putative		3.24797	1.99828e-07		NM			NM
293	Afu4g11570	G-patch domain protein (TFIP11), putative		3.24386	0.0264721		NM			NM
294	Afu1g02070	cytochrome c1, heme protein precursor		3.2367	2.35931e-06		NM			NM
295	Afu4g07690	phosphoribosylaminoimidazolecarboxamide formyltransferase/IMP cyclohydrolase		3.23393	5.4746e-07		NM			NM
296	Afu1g12540	TMEM1 family protein, putative		3.21564	6.44804e-06		NM			NM
297	Afu3g08400	SNF2 family helicase/ATPase, putative		3.21526	0.00649922		NM			NM
298	Afu6g12520	response regulator, putative		3.19886	5.2908e-06		NM			NM
299	Afu4g06670	allergen Asp F7		3.19329	5.32266e-05		NM			NM
300	Afu8g02570	monooxygenase, flavin-binding family		3.18184	0.00996179		NM			NM
301	Afu1g04210	IQ and HECT domain protein		3.15861	0.000245567		NM			NM
302	Afu2g03700	HMG-CoA reductase		3.1543	5.06799e-08		NM			NM
303	Afu5g04410	hypothetical protein		3.15037	2.22576e-08		NM			NM
304	Afu7g00780	MFS monocarboxylate transporter, putative		3.13627	0.000911527		NM			NM
305	Afu3g02140	large conductance mechanosensitive channel, putative		3.1329	2.07741e-08		NM			NM
306	Afu6g06800	peptidase, putative		3.12505	3.57468e-07		NM			NM
307	Afu2g05570	hypothetical protein		3.12281	9.54943e-08		NM			NM
308	Afu1g00750	conserved hypothetical protein		3.11809	1.15241e-05		NM			NM
309	Afu1g10120	ABC transporter permease protein		3.11553	0.00922126		NM			NM
310	Afu8g02710	C6 transcription factor, putative		3.11121	0.00395594		NM			NM
311	Afu2g14950	exonuclease, putative		3.11043	2.48536e-06		NM			NM
312	Afu7g04670	ATP11 protein precursor		3.10559	0.0432396		NM			NM
313	Afu5g06390	adenosine kinase		3.09978	0.00833636		NM			NM
314	Afu6g13300	GTP-binding nuclear protein Ran, putative		3.09533	5.25961e-08		NM			NM
315	Afu1g05620	phenylalanyl-tRNA synthetase, beta subunit		3.09115	1.36286e-09		NM			NM
316	Afu7g04220	conserved hypothetical protein		3.08686	0.00285028		NM			NM
317	Afu3g05730	nicotinate-nucleotide pyrophosphorylase		3.08627	8.28867e-05		NM			NM
318	Afu2g03310	nucleoporin Nsp1, putative		3.07778	1.15629e-06		NM			NM
319	Afu5g12390	integral membrane protein (Ptm1), putative		3.06938	0.00192025		NM			NM
320	Afu5g10890	DNA replication licensing factor Mcm6, putative		3.06423	0.0113758		NM			NM
321	Afu1g15880	DUF803 domain membrane protein		3.03691	3.47206e-07		NM			NM
322	Afu1g06030	AP-1 adaptor complex subunit gamma, putative		3.02479	1.3363e-05		NM			NM
323	Afu2g16850	sister chromatid cohesion and DNA repair protein (BimD), putative		3.01968	0.000167125		NM			NM
324	Afu2g07730	nuclear migration protein, putative		3.00826	0.0372841		NM			NM
325	Afu2g06000	NAD+ dependent glutamate dehydrogenase, putative		2.99814	8.14745e-09		NM			NM
326	Afu2g12010	pentatricopeptide repeat protein		2.98614	0.0217314		NM			NM
327	Afu1g07090	conserved hypothetical protein		2.9854	0.000357733		NM			NM
328	Afu8g05320	mitochondrial F1 ATPase subunit alpha, putative		2.97909	1.49318e-07		NM			NM
329	Afu1g03010	cell cycle control protein (Cwf22), putative		2.96719	1.22844e-05		NM			NM
330	Afu3g11470	hypothetical protein		2.96465	7.76729e-05		NM			NM
331	Afu4g03990	membrane-spanning ATPase, putative		2.96176	0.00271991		NM			NM
332	Afu1g14670	WD repeat protein		2.95707	1.04402e-07		NM			NM
333	Afu5g08110	origin recognition complex subunit 2, putative		2.93412	9.5412e-05		NM			NM
334	Afu5g10750	ribosomal protein S12		2.93049	2.23251e-07		NM			NM
335	Afu4g06910	outer mitochondrial membrane protein porin		2.92724	0.00439024		NM			2.27814	0.000188273
336	Afu6g12930	aconitate hydratase, mitochondrial		2.92166	0.0072352		NM			NM
337	Afu2g04030	chromatin assembly factor 1 subunit B, putative		2.92011	0.0292543		NM			NM
338	Afu2g09370	choline dehydrogenase family protein		2.91336	6.46566e-09		NM			NM
339	Afu1g11470	endosomal cargo receptor (P24), putative		2.90166	1.21747e-07		NM			NM
340	Afu2g12470	acetylornithine aminotransferase		2.89901	8.98289e-05		NM			NM
341	Afu5g03090	small nucleolar ribonucleoprotein complex subunit (Pwp2), putative		2.89825	4.11975e-06		NM			NM
342	Afu5g07240	SAP domain protein, putative		2.89444	0.00368949		NM			NM
343	Afu5g08580	alpha-1,6-mannosyltransferase subunit (Och1), putative		2.89441	4.36786e-05		NM			NM
344	Afu2g10100	60S acidic ribosomal protein P2		2.88702	1.66621e-08		NM			NM
345	Afu5g11630	hypothetical protein		2.8829	0.0003409		NM			NM
346	Afu6g04010	chromosome segregation protein (Cse1), putative		2.88058	0.0432499		NM			NM
347	Afu7g01850	RNA polymerase Rpc34 subunit superfamily		2.87976	0.000329459		NM			NM
348	Afu3g08190	hypothetical protein		2.87532	0.0140022		NM			NM
349	Afu2g16730	peroxisome assembly protein pas10 (peroxin-12), putative		2.87352	0.0180309		NM			NM
350	Afu1g09590	conserved hypothetical protein		2.86579	0.0233452		NM			NM
351	Afu6g09190	metallopeptidase family M24, putative		2.85927	0.0023108		NM			NM
352	Afu5g03020	60s ribosomal protein l2		2.85016	5.72747e-05		NM			NM
353	Afu4g10490	related to protein transport protein SEC6		2.84999	0.00533931		NM			NM
354	Afu1g09290	cholinephosphate cytidylyltransferase		2.84136	0.00202579		NM			NM
355	Afu2g07620	cystathionine beta-synthase, putative		2.84108	3.18573e-06		NM			NM
356	Afu3g11030	histone chaperone (ASF1), putative		2.84054	1.89044e-06		NM			NM
357	Afu8g05570	transcription factor (Sin3), putative		2.83919	0.00882955		NM			NM
358	Afu2g16080	nuclear cohesin complex subunit (Psc3), putative		2.8375	0.0011605		NM			NM
359	Afu2g03070	hypothetical protein		2.83261	1.21438e-05		NM			NM
360	Afu2g13490	KH domain protein		2.82825	0.000447814		NM			NM
361	Afu3g06790	RNA-directed RNA polymerase (Sad-1), putative		2.79992	0.00551318		NM			NM
362	Afu2g02150	ribosomal protein S10		2.79664	1.5525e-08		2.30163	1.27446e-06		NM
363	Afu1g04280	Ribosomal protein S7p/S5e, putative		2.78941	5.36363e-05		NM			NM
364	Afu2g12370	conserved hypothetical protein		2.77658	6.34128e-05		NM			NM
365	Afu1g11920	SH3 domain protein, putative		2.76163	0.000730518		NM			NM
366	Afu2g04700	RNA binding effector protein (Scp160), putative		2.76067	0.000700051		NM			NM
367	Afu4g14650	ribokinase		2.75823	1.16861e-05		NM			NM
368	Afu3g08530	MFS drug transporter, putative		2.75331	0.0303056		NM			NM
369	Afu5g07960	C2H2 finger and ankyrin domain protein, putative		2.75301	0.00115944		NM			NM
370	Afu5g09660	AP-1 adaptor complex subunit mu, putative		2.74503	1.39282e-06		NM			NM
371	Afu5g07930	AP-2 adaptor complex subunit mu, putative		2.73517	1.54454e-05		NM			NM
372	Afu1g03070	transcription initiation factor TFIID subunit, putative		2.72656	0.00139592		NM			NM
373	Afu1g03910	hypothetical protein		2.72186	0.0133643		NM			NM
374	Afu5g02920	nitrogen metabolite repression regulator NmrA		2.71934	7.19128e-09		NM			NM
375	Afu2g14000	conserved hypothetical protein		2.70763	0.000132836		NM			NM
376	Afu2g02690	fungal specific transcription factor, putative		2.69708	0.00016164		NM			NM
377	Afu6g02330	hypothetical protein		2.69164	0.00920757		NM			NM
378	Afu1g03050	DEAD/DEAH box helicase, putative		2.69157	0.0401672		NM			NM
379	Afu4g13090	MFS transporter, putative		2.66014	0.0290262		NM			NM
380	Afu5g06750	protein kinase, putative		2.6537	0.0122006		NM			NM
381	Afu2g01600	sphingomyelin phosphodiesterase, putative		2.64912	0.00200172		NM			NM
382	Afu5g02570	histone acetylase complex subunit Paf400, putative		2.64602	0.00158549		NM			NM
383	Afu5g06850	hypothetical protein		2.62954	0.00071221		NM			NM
384	Afu1g10200	cell cycle control protein (Cwf4), putative		2.6076	1.54537e-06		NM			NM
385	Afu3g06470	DHHC zinc finger membrane protein, putative		2.59583	0.000271861		NM			NM
386	Afu6g02360	hypothetical protein		2.59547	0.00311548		NM			NM
387	Afu4g04730	riboflavin-specific deaminase		2.58907	0.0261096		NM			NM
388	Afu8g06120	hypothetical protein		2.58183	5.64396e-06		2.00643	2.27776e-06		NM
389	Afu4g09880	conserved hypothetical protein		2.57428	0.00499641		NM			NM
390	Afu5g03670	S-adenosylmethionine decarboxylase proenzyme		2.57401	1.5053e-07		NM			NM
391	Afu1g14770	tRNA dihydrouridine synthase, putative		2.56318	0.00462783		NM			NM
392	Afu2g13760	plasma membrane SNARE protein (Sec9), putative		2.55938	2.09328e-08		NM			NM
393	Afu6g13220	hypothetical protein		2.55588	0.00134689		NM			NM
394	Afu1g03530	glucose transporter, putative		2.53635	0.034593		NM			NM
395	Afu3g08600	translational initiation factor 2 beta		2.53559	0.000315128		NM			NM
396	Afu2g06020	mitochondrial respiratory complex I chaperone (Cia84), putative		2.53456	0.0297997		NM			NM
397	Afu5g09060	RNA binding protein, putative		2.53417	0.000130572		NM			NM
398	Afu5g12210	G-protein complex beta subunit, putative		2.52636	0.00699792		NM			NM
399	Afu5g05810	homoserine kinase		2.51909	3.42807e-07		NM			NM
400	Afu5g02050	hypothetical protein		2.50829	0.0158703		NM			NM
401	Afu1g14930	hypothetical protein		2.50827	4.11545e-06		NM			NM
402	Afu2g04720	ubiquitin C-terminal hydrolase, putative		2.50227	0.00118748		NM			NM
403	Afu2g04920	conserved hypothetical protein		2.48185	0.00351087		NM			NM
404	Afu2g10600	NADH-ubiquinone oxidoreductase 299 kDa subunit, putative		2.48085	1.74176e-05		NM			NM
405	Afu1g15820	fatty acid hydroxylase, putative		2.47093	8.50194e-08		NM			NM
406	Afu6g03120	hypothetical protein		2.46983	0.000619088		NM			NM
407	Afu2g09580	UDP-N-acetylenolpyruvoylglucosamine reductase		2.46299	0.0218778		NM			NM
408	Afu5g11610	shk1 kinase-binding protein 1		2.45307	0.0048694		NM			NM
409	Afu3g06430	GDP/GTP exchange factor Sec2p, putative		2.45262	0.00246083		NM			NM
410	Afu4g10350	polyubiquitin (UbiD), putative		2.445	0.000177118		NM			2.05162	3.10133e-07
411	Afu2g03500	sugar transporter, putative		2.43406	4.07412e-07		NM			NM
412	Afu6g01850	hypothetical protein		2.43219	0.0064574		NM			NM
413	Afu4g04270	thymidylate synthase		2.42823	0.00618496		NM			NM
414	Afu4g06480	dDENN domain protein		2.42384	0.00466084		NM			NM
415	Afu7g01610	integral membrane protein		2.42324	0.00761499		NM			4.06192	2.9035e-05
416	Afu2g09830	ARF GTPase activator (Glo3), putative		2.42085	1.46091e-05		NM			NM
417	Afu7g04480	DNA mismatch repair protein Msh3, putative		2.42048	3.5329e-05		NM			NM
418	Afu8g05720	DUF567 domain protein		2.40889	0.0181338		NM			NM
419	Afu1g14180	methyltransferase (Ncl1), putative		2.40621	0.0143311		NM			NM
420	Afu3g14410	conserved hypothetical protein		2.40128	0.000496506		NM			NM
421	Afu3g09930	pentatricopeptide repeat protein		2.39939	0.0471996		NM			NM
422	Afu1g10360	conserved hypothetical protein		2.39773	0.0221105		NM			NM
423	Afu6g09220	SNF2 family helicase/ATPase, putative		2.38225	0.00462429		NM			NM
424	Afu2g04060	NADH:flavin oxidoreductase/NADH oxidase family protein		2.37647	0.00897968		NM			NM
425	Afu4g10780	ubiquitin-protein ligase (Tom1), putative		2.37642	0.0122541		NM			NM
426	Afu1g09920	hypothetical protein		2.3751	8.89381e-08		NM			NM
427	Afu5g11970	protein kinase c, putative		2.36631	0.00788637		NM			NM
428	Afu2g03600	NUDIX family hydrolase, putative		2.36221	9.39336e-06		2.00761	0.000110379		NM
429	Afu4g06630	MFS monosaccharide transporter, putative		2.3565	0.0135957		NM			NM
430	Afu1g14130	hypothetical protein		2.35372	0.00246236		NM			NM
431	Afu6g05150	transcriptional repressor (TUP1), putative		2.34941	0.00341238		NM			2.23714	0.000298399
432	Afu8g01780	nitrilase, putative		2.34673	0.0138716		NM			NM
433	Afu1g12950	mKIAA0241 protein		2.34543	0.0370511		NM			NM
434	Afu1g05630	40s ribosomal protein s3		2.34417	2.05575e-07		2.20622	1.20523e-07		NM
435	Afu5g03560	glutamyl-tRNA synthetase		2.3434	8.24435e-07		2.12516	1.45104e-06		NM
436	Afu1g13340	DUF6 domain protein, putative		2.33877	5.75164e-06		NM			NM
437	Afu2g04970	Kelch repeats protein, putative		2.33849	0.000208732		NM			NM
438	Afu1g15150	alpha-amylase (amyE)		2.33685	0.00440276		NM			NM
439	Afu1g06060	hypothetical protein		2.33331	0.0434309		NM			NM
440	Afu2g08210	conserved hypothetical protein		2.33139	0.000780708		NM			NM
441	Afu5g02860	integral membrane protein, putative		2.33128	0.000802784		NM			NM
442	Afu3g05890	transcription elongation factor SPT6, putative		2.33018	0.00342088		NM			NM
443	Afu6g02470	fumarate hydratase, putative		2.325	9.31549e-07		NM			NM
444	Afu1g07010	phosphatidate cytidylyltransferase		2.32426	0.000243466		NM			NM
445	Afu5g13510	cell cycle control protein (Cwf8), putative		2.31982	6.40184e-06		NM			NM
446	Afu1g01830	thiamin pyrophosphokinase, putative		2.31748	0.0363386		NM			NM
447	Afu6g04540	calcineurin regulatory subunit		2.31658	9.6873e-05		NM			NM
448	Afu7g06020	non-repetitive nucleoporin, putative		2.31464	0.0204386		NM			NM
449	Afu1g00670	hypothetical protein		2.31406	0.00247193		NM			NM
450	Afu3g09470	3-hydroxyisobutyrate dehydrogenase		2.29847	0.00238452		NM			NM
451	Afu1g11970	mitochondrial dynamin GTPase (Msp1), putative		2.29846	0.00247494		NM			NM
452	Afu8g05620	chitin synthase activator (Chs3), putative		2.29457	0.00485856		NM			NM
453	Afu5g05520	cation-transporting ATPase, putative		2.29243	1.13667e-05		NM			NM
454	Afu3g11110	Pumilio-family RNA binding repeat domain protein		2.28102	0.000299299		NM			NM
455	Afu6g04530	conserved hypothetical protein		2.28055	4.33897e-06		NM			NM
456	Afu3g06440	pre-mrna splicing factor		2.27924	4.44922e-06		NM			NM
457	Afu5g00930	amino acid permease, putative		2.26864	0.000188551		NM			NM
458	Afu2g05310	C6 transcription factor, putative		2.26648	0.0319151		NM			NM
459	Afu1g16980	conserved hypothetical protein		2.26227	6.01989e-07		NM			NM
460	Afu6g05120	glycogen synthase kinase-3, putative		2.26227	0.00111595		NM			NM
461	Afu4g11400	cell surface receptor/MFS transporter (FLVCR), putative		2.26008	0.0457612		NM			NM
462	Afu6g02260	hypothetical protein		2.25896	1.12633e-06		NM			NM
463	Afu2g07710	mRNA splicing factor RNA helicase (Cdc28), putative		2.25882	0.000536167		NM			NM
464	Afu2g12480	Golgi integral membrane protein (Cln3), putative		2.25025	0.000411009		NM			NM
465	Afu3g10580	conserved hypothetical protein		2.24721	0.000294156		NM			NM
466	Afu2g05040	glycerol:H+ symporter (Gup1), putative		2.2426	0.000222987		NM			NM
467	Afu2g15590	sulfite reductase [NADPH], putative		2.23995	0.0257177		2.92933	9.67161e-05		NM
468	Afu5g04150	conserved hypothetical protein		2.20457	0.000449135		NM			NM
469	Afu3g06740	C6 transcription factor (Gal4), putative		2.20032	0.000277793		NM			NM
470	Afu4g10960	hypothetical protein		2.19766	3.01614e-05		NM			NM
471	Afu3g14100	Elongator associated protein Kti12, putative		2.19558	0.000104723		NM			NM
472	Afu6g12080	nonribosomal peptide synthase (NRPS), putative		2.19464	0.0386191		NM			NM
473	Afu5g12290	conserved hypothetical protein		2.19253	0.0173674		NM			NM
474	Afu1g05110	mRNA export factor mex67		2.18812	2.66358e-05		NM			NM
475	Afu6g08810	NADH-ubiquinone oxidoreductase 304 kDa subunit precursor		2.18805	7.27025e-05		NM			NM
476	Afu1g01030	reverse transcriptase, putative		2.18238	4.28334e-05		NM			NM
477	Afu7g04240	conserved hypothetical protein		2.18026	0.0019164		NM			NM
478	Afu1g05530	MW0219		2.17975	1.30248e-06		NM			NM
479	Afu3g07140	flug protein		2.17943	5.88164e-05		NM			NM
480	Afu5g14050	PAP2 domain protein		2.17084	0.000234085		NM			NM
481	Afu4g12620	copper-transporting ATPase, putative		2.16682	0.0124119		NM			NM
482	Afu6g12760	GPI transamidase component (GAA1), putative		2.15817	0.000681333		NM			NM
483	Afu1g03430	staphylococcal nuclease domain protein, putative		2.1524	0.0381302		NM			NM
484	Afu1g14600	Transcription initiation factor IID, 31kD subunit family		2.14984	0.0300954		NM			NM
485	Afu2g12400	ATP synthase oligomycin sensitivity conferral protein		2.14574	0.000641962		NM			NM
486	Afu6g03960	conserved hypothetical protein		2.14154	0.0327966		NM			NM
487	Afu2g12160	papillary renal cell carcinoma-associated protein, putative		2.14121	0.00968124		NM			NM
488	Afu4g10760	steroid alpha reductase family protein		2.14076	0.0135643		NM			NM
489	Afu1g14090	histidinol-phosphate aminotransferase		2.1325	1.50096e-08		NM			NM
490	Afu2g08560	hypothetical protein		2.13017	0.0089167		NM			NM
491	Afu7g03910	C2H2 zinc finger protein		2.12308	0.000916828		NM			NM
492	Afu1g12890	60s ribosomal protein l1		2.1209	3.03744e-05		NM			NM
493	Afu8g01300	hypothetical protein		2.1153	0.0260517		NM			NM
494	Afu4g00590	monooxygenase, putative		2.11182	1.96771e-08		NM			NM
495	Afu1g09620	protein kinase family protein		2.10925	0.0131735		NM			NM
496	Afu6g13250	Ribosomal protein L31e		2.10039	3.89505e-06		2.03804	4.18789e-07		NM
497	Afu3g05650	alpha,alpha-trehalose-phosphate synthase subunit TPS2, putative		2.09606	0.0141459		NM			NM
498	Afu3g09720	cleavage and polyadenylylation specificity factor, putative		2.09468	0.00487677		NM			NM
499	Afu4g14010	oxidoreductase, short chain dehydrogenase/reductase family superfamily		2.09327	0.00724564		NM			NM
500	Afu2g16000	hypothetical protein		2.09229	1.1589e-06		NM			NM
501	Afu2g16210	chromosome condensation protein (CrcB), putative		2.0915	0.000388362		NM			NM
502	Afu5g11450	arginine metabolism regulation protein iii		2.08276	0.0376869		NM			NM
503	Afu1g15020	40S ribosomal protein S5		2.08144	2.32432e-05		2.06218	2.65612e-07		NM
504	Afu8g05660	myosin I heavy chain		2.07402	1.91558e-06		NM			NM
505	Afu3g04230	transcription initiation factor IIF subunit alpha, putative		2.06202	0.0116202		NM			NM
506	Afu3g12240	hypothetical protein		2.05845	0.0135767		NM			NM
507	Afu3g09920	hypothetical protein		2.05656	0.0141457		NM			NM
508	Afu3g07550	DUF1275 domain protein		2.05611	0.0383515		NM			NM
509	Afu4g12450	PH domain protein		2.05403	0.0192594		NM			NM
510	Afu1g10430	hypothetical protein		2.0539	4.075e-05		NM			NM
511	Afu1g08870	hypothetical protein		2.05175	0.0492056		2.41274	1.30387e-07		NM
512	Afu5g02420	splicing factor 3a subunit 3, putative		2.05045	0.00016651		NM			NM
513	Afu5g12010	serine/threonine phosphatase		2.04938	0.0157593		NM			NM
514	Afu1g05970	grr1 protein		2.02927	7.85355e-05		NM			NM
515	Afu5g03050	nuclear protein skip (snw1 protein)		2.02889	0.000162575		NM			NM
516	Afu6g07880	DUF500 and SH3 domain protein		2.02521	0.00802536		NM			NM
517	Afu3g06500	Complex 1 protein (LYR family) family		2.01934	0.00079293		NM			NM
518	Afu1g11990	conserved hypothetical protein		2.01365	6.12893e-06		NM			NM
519	Afu5g07940	hypothetical protein		2.01283	1.17442e-05		NM			NM
520	Afu5g07130	zinc finger protein gcs1		2.0084	0.000555634		NM			NM
521	Afu6g06880	conserved hypothetical protein		2.0078	0.000299892		NM			NM
522	Afu1g09440	ribosomal protein S23 (S12)		2.00633	7.97361e-06		NM			NM
523	Afu7g06520	CAIB/BAIF family enzyme		2.00625	0.021255		NM			NM
524	Afu2g14580	manganese ion homeostasis (Fr), putative		2.00379	0.0085435		NM			NM
525	Afu1g05170	related to monocarboxylate transporter		NM			3.88962	0.0289007		NM
526	Afu4g08760	phospho-2-dehydro-3-deoxyheptonate aldolase, class II		NM			3.79173	0.00288671		NM
527	Afu3g11180	DNA binding protein		NM			3.58515	0.0440891		NM
528	Afu7g03700	diacylglycerol acyltransferase type 2A		NM			3.42484	0.000427277		NM
529	Afu3g07350	hypothetical protein		NM			3.41482	0.0452488		NM
530	Afu3g10550	hypothetical protein		NM			3.21991	1.91504e-06		NM
531	Afu8g04330	conserved hypothetical protein		NM			3.07996	0.00058824		NM
532	Afu8g02830	UPD-GlcNAc transporter (Mnn2-2), putative		NM			3.03168	2.67865e-07		NM
533	Afu2g02590	aspartyl-tRNA synthetase		NM			3.0216	0.000112189		NM
534	Afu6g13160	serine/threonine protein kinase, putative		NM			2.98368	0.00027905		NM
535	Afu2g15750	gamma-tubulin complex component GCP4, putative		NM			2.86411	1.98648e-08		NM
536	Afu3g05590	DNA helicase, putative		NM			2.8286	0.000261612		NM
537	Afu2g06090	heterogeneous nuclear ribonucleoprotein HRP1		NM			2.82505	6.15217e-05		NM
538	Afu2g05340	1,3-beta-glucanosyltransferase, putative		NM			2.74191	2.28487e-05		2.24553	5.00569e-05
539	Afu1g09050	phospholipid methyltransferase		NM			2.6947	1.22117e-06		NM
540	Afu2g02950	aldehyde reductase, putative		NM			2.61529	1.05737e-05		NM
541	Afu3g09210	endonuclease/exonuclease/phosphatase family protein		NM			2.53585	2.57604e-05		NM
542	Afu6g04800	lysine decarboxylase-like protein		NM			2.49672	6.10765e-05		NM
543	Afu2g12780	von Willebrand domain protein		NM			2.48889	0.0021674		NM
544	Afu2g14350	AT DNA binding protein, putative		NM			2.46778	0.00203292		NM
545	Afu1g07200	mitochondrial cytochrome b2, putative		NM			2.46564	0.0250309		NM
546	Afu2g02920	alpha/beta hydrolase, putative		NM			2.43834	4.39075e-07		NM
547	Afu5g07080	beta-glucosidase		NM			2.42142	0.0488798		NM
548	Afu6g05200	Ribosomal L28e protein family		NM			2.36157	2.56478e-05		2.16996	5.89523e-05
549	Afu1g10270	pyridoxal reductase (AKR8), putative		NM			2.3159	0.000166419		NM
550	Afu6g03820	nascent polypeptide-associated complex (NAC) subunit, putative		NM			2.30674	1.07413e-05		NM
551	Afu5g02800	C6 transcription factor, putative		NM			2.29233	0.00168963		NM
552	Afu7g04190	cyclopropane-fatty-acyl-phospholipid synthase, putative		NM			2.28389	0.000325447		NM
553	Afu3g11080	MAP kinase kinase kinase (Bck1), putative		NM			2.278	7.87957e-06		NM
554	Afu5g06620	hypothetical protein		NM			2.22808	0.00205477		NM
555	Afu2g07430	DDHD domain protein		NM			2.21254	5.70831e-06		NM
556	Afu6g06610	DnaJ domain protein		NM			2.18197	0.0115846		NM
557	Afu1g10510	ribosomal protein L35, putative		NM			2.18154	1.76355e-07		NM
558	Afu1g03100	ATP synthase delta chain, mitochondrial precursor, putative		NM			2.16874	1.05105e-05		NM
559	Afu1g14410	60s ribosomal protein yl17-b		NM			2.16716	1.93056e-07		NM
560	Afu7g00880	hypothetical protein		NM			2.15155	0.00423755		NM
561	Afu5g08610	ThiF domain protein, putative		NM			2.11081	2.50645e-05		NM
562	Afu5g06540	NADH-ubiquinone oxidoreductase subunit B17.2, putative		NM			2.10091	3.90681e-07		NM
563	Afu5g06900	HSP70 family protein		NM			2.07964	1.92367e-05		NM
564	Afu4g09360	ATP synthase proteolipid P2, putative		NM			2.07078	0.00107465		NM
565	Afu3g11020	hypothetical mrna 3-end processing component		NM			2.07009	3.71499e-05		NM
566	Afu6g06470	heat shock protein, class I		NM			2.05694	7.95121e-05		NM
567	Afu3g05510	ubiquitin C-terminal hydrolase 37		NM			2.05555	0.000500721		NM
568	Afu4g04440	Leucine-rich repeat containing protein		NM			2.04846	0.00486786		NM
569	Afu2g05120	hypothetical protein		NM			2.04652	0.00120486		NM
570	Afu4g04800	AAA family ATPase, putative		NM			2.03317	0.000758588		NM
571	Afu6g13560	hypothetical protein		NM			2.02717	0.0142807		NM
572	Afu8g00310	reverse transcriptase, RNaseH		NM			2.02259	0.00138632		NM
573	Afu2g06180	hypothetical protein		NM			2.01857	0.000757495		NM
574	Afu1g12200	conserved hypothetical protein		NM			2.01598	0.00304816		NM
575	Afu2g03830	allergen Asp F4		NM			NM			8.24803	4.04596e-06
576	Afu2g13350	suppressor of RNA polymerase b srb7		NM			NM			4.55478	2.7306e-06
577	Afu3g12690	conserved hypothetical protein		NM			NM			3.49002	0.000682099
578	Afu1g16200	hypothetical protein		NM			NM			3.17807	6.9016e-06
579	Afu3g13200	1,3-beta-glucanosyltransferase, putative		NM			NM			3.05738	0.0280946
580	Afu1g16190	cell wall glucanase Crf1		NM			NM			2.85027	5.63929e-05
581	Afu1g01180	isoamyl alcohol oxidase		NM			NM			2.81252	1.75586e-07
582	Afu2g01220	GTP cyclohydrolase II, putative		NM			NM			2.53757	3.5248e-06
583	Afu4g11550	hypothetical protein		NM			NM			2.38969	0.0108793
584	Afu3g12190	RING finger domain protein, putative		NM			NM			2.38876	0.0309804
585	Afu5g14380	alpha-glucuronidase		NM			NM			2.38571	0.00849062
586	Afu1g14120	nuclear segregation protein (Bfr1), putative		NM			NM			2.37719	0.000557232
587	Afu6g09310	class V chitinase, putative		NM			NM			2.31682	0.0466563
588	Afu5g05640	RTA1 domain protein, putative		NM			NM			2.202	2.8522e-08
589	Afu1g01560	C6 finger domain protein, putative		NM			NM			2.16493	2.99916e-07
590	Afu5g13920	p21 protein		NM			NM			2.14802	0.000166397
591	Afu1g04320	ribosomal protein S8.e		NM			NM			2.12975	3.94032e-05
592	Afu7g06660	hypothetical protein		NM			NM			2.10667	0.0101909
593	Afu4g11630	hypothetical protein		NM			NM			2.06787	0.00256348
594	Afu4g07740	small nuclear ribonucleoprotein SmB, putative		NM			NM			2.02567	3.78716e-06
CLUSTER B
No	Reference ID	Product		Modulation
				0-30 min			30-60 min			60-90 min
1	Afu6g03420	clock-controlled gene-9 protein		-26.1705	1.55087e-08		NM			NM
2	Afu3g00640	peptidoglycan binding domain protein		-20.5361	2.3751e-12		NM			NM
3	Afu5g10160	actVA 4 protein		-18.6594	6.26835e-09		NM			NM
4	Afu4g00290	succinyl-CoA synthetase beta subunit, putative		-17.2385	7.72271e-13		-4.43488	0.000271343		NM
5	Afu1g17400	hypothetical protein		-15.7048	1.33337e-10		NM			NM
6	Afu6g12220	isochorismatase family hydrolase, putative		-15.3843	1.52733e-11		NM			-2.37213	0.0318054
7	Afu7g03780	YT521-B-like splicing factor, putative		-14.0276	1.38759e-10		NM			NM
8	Afu2g05640	hypothetical protein		-12.8946	1.35092e-12		NM			NM
9	Afu4g14630	FAD binding domain protein		-12.206	4.74093e-09		NM			NM
10	Afu2g01410	aldo-keto reductase, putative		-11.9617	7.10543e-15		NM			NM
11	Afu8g06930	C6 transcription factor, putative		-9.4845	3.27826e-07		NM			NM
12	Afu2g01580	FAD monooxygenase, putative		-8.73046	2.70017e-12		NM			NM
13	Afu3g09830	conserved hypothetical protein		-8.68882	1.38188e-08		NM			NM
14	Afu8g04550	ComA domain protein		-8.64994	3.25735e-10		NM			NM
15	Afu4g04190	hypothetical protein		-8.53577	3.00426e-13		NM			NM
16	Afu1g00600	LMBR1 domain protein, putative		-8.26099	0.000126906		NM			NM
17	Afu3g14260	mismatched base pair and cruciform DNA recognition protein, putative		-7.86266	1.06198e-06		NM			NM
18	Afu5g12870	utr1 protein		-7.66557	1.59785e-07		NM			NM
19	Afu5g06240	alcohol dehydrogenase, putative		-7.62739	2.84112e-10		NM			NM
20	Afu8g05810	DUF1295 domain protein		-7.62337	3.29955e-08		NM			NM
21	Afu6g03400	hypothetical protein		-7.3046	2.80021e-09		NM			NM
22	Afu5g08470	fadD35		-7.16667	7.03164e-09		NM			NM
23	Afu2g04250	C6 finger domain protein, putative		-6.7928	8.06174e-06		NM			NM
24	Afu1g07240	hypothetical protein		-6.70546	9.85356e-08		NM			NM
25	Afu4g00860	conserved hypothetical protein		-6.63845	1.3803e-10		NM			-2.03766	7.86059e-05
26	Afu1g14040	blue light-inducible protein Bli-3		-6.48611	7.73045e-07		NM			NM
27	Afu4g07050	L-lactate dehydrogenase		-5.84093	1.919e-08		-2.49716	0.00300721		NM
28	Afu6g03100	hypothetical protein		-5.76339	6.43929e-15		NM			NM
29	Afu5g14790	phosphoenolpyruvate synthase		-5.73586	2.77346e-07		-4.69155	2.67061e-05		NM
30	Afu6g08320	conserved hypothetical protein		-5.70588	1.63722e-10		NM			NM
31	Afu6g07910	PH domain protein		-5.70149	1.61859e-12		NM			NM
32	Afu4g00300	hypothetical protein		-5.57115	1.58241e-08		NM			NM
33	Afu4g03530	hypothetical protein		-5.40347	2.92904e-09		NM			NM
34	Afu7g06850	phosphoserine phosphatase, putative		-5.38419	2.77972e-06		NM			-3.1549	0.0431175
35	Afu8g04030	LMBR1 domain protein, putative		-5.13209	5.42304e-08		NM			-2.11201	0.00175919
36	Afu6g03470	ABC multidrug transporter, putative		-5.1306	1.37351e-05		NM			NM
37	Afu2g10170	conserved hypothetical protein		-5.03695	4.3062e-08		NM			NM
38	Afu6g12290	PH domain protein		-4.96348	1.65482e-05		NM			NM
39	Afu2g15130	ABC multidrug transporter, putative		-4.90213	6.06533e-05		NM			NM
40	Afu3g10480	conserved hypothetical protein		-4.86767	5.51287e-07		-2.50569	1.21957e-05		NM
41	Afu3g00240	TPR domain protein		-4.84663	7.81066e-06		NM			NM
42	Afu1g06660	CBS domain protein		-4.75242	2.59032e-08		NM			NM
43	Afu5g15070	antioxidant protein LsfA		-4.73358	0.00158491		NM			NM
44	Afu4g14370	reverse transcriptase		-4.67851	0.000260267		NM			NM
45	Afu3g10400	dolichol-phosphate mannosyltransferase, putative		-4.54338	1.22974e-08		NM			NM
46	Afu3g13140	7alpha-cephem-methoxylase P8 chain, putative		-4.49059	8.62957e-09		NM			NM
47	Afu7g00700	aldo-keto reductase (AKR13), puatative		-4.48586	1.7765e-09		NM			-2.03982	0.00177424
48	Afu2g13880	SH3 domain protein		-4.41387	6.45838e-06		NM			NM
49	Afu1g17540	hypothetical protein		-4.39076	5.0177e-10		NM			NM
50	Afu3g13210	protein kinase domain-containing protein		-4.34449	6.94986e-06		NM			NM
51	Afu1g00150	RING finger protein		-4.34401	8.84738e-10		NM			NM
52	Afu4g13150	DUF159 domain protein		-4.31338	1.08452e-05		NM			NM
53	Afu6g13450	nitrilase		-4.30302	8.36573e-07		NM			NM
54	Afu1g17410	beta-glucosidase, putative		-4.27072	2.32155e-09		NM			NM
55	Afu5g00570	hypothetical protein		-4.26941	0.000718507		NM			NM
56	Afu1g07190	ankyrin repeat protein		-4.24949	4.29013e-08		NM			NM
57	Afu4g11080	acetyl-coenzyme a synthetase		-4.08828	7.1209e-07		NM			NM
58	Afu2g15430	L-xylulose reductase		-4.08548	4.4593e-07		NM			NM
59	Afu6g04210	mannosyl-oligosaccharide glucosidase, putative		-4.03967	4.15411e-08		NM			NM
60	Afu4g13230	regulatory protein weta		-4.03642	4.25795e-05		NM			NM
61	Afu6g04000	GTPase activating protein (Tsc2), putative		-4.0184	4.95525e-08		NM			-2.04924	3.83554e-05
62	Afu8g01420	quinone oxidoreductase, putative		-3.98163	0.000124302		NM			NM
63	Afu1g15270	ATP-dependent Clp protease, putative		-3.88769	4.81272e-11		NM			NM
64	Afu1g14780	BAP31 domain protein, putative		-3.82791	3.7382e-09		NM			NM
65	Afu8g00730	retrograde regulation protein 2		-3.77966	0.0091194		NM			NM
66	Afu5g14270	phenylacetyl-CoA ligase		-3.76276	6.18907e-07		NM			NM
67	Afu1g15990	hypothetical protein		-3.75506	0.000310173		NM			NM
68	Afu4g08420	hypothetical protein		-3.74611	8.57643e-06		NM			NM
69	Afu2g15180	hypothetical protein		-3.73281	3.89565e-06		NM			NM
70	Afu6g00500	chitosanase, putative		-3.70487	3.34289e-09		NM			NM
71	Afu1g13320	conserved hypothetical protein		-3.68569	0.000138562		NM			NM
72	Afu5g00900	regulator of G-protein signalling, putative		-3.67084	4.68435e-09		NM			NM
73	Afu2g00270	hypothetical protein		-3.64059	1.34235e-05		-2.05157	0.0281224		NM
74	Afu2g08840	terminal deoxynucleotidyl transferase, putative		-3.63653	0.000716596		NM			NM
75	Afu5g03930	alcohol dehydrogenase, putative		-3.57154	9.23123e-05		NM			NM
76	Afu6g13460	hypothetical protein		-3.52867	7.70007e-10		NM			NM
77	Afu3g13450	oxidoreductase, short chain dehydrogenase/reductase family superfamily		-3.50522	5.24313e-06		NM			NM
78	Afu7g04650	proteasome component Pre3, putative		-3.45117	1.76731e-06		NM			NM
79	Afu7g08350	alpha-1,3-glucanase, putative		-3.4273	5.51509e-06		NM			NM
80	Afu7g08590	hypothetical protein		-3.41995	8.46085e-09		NM			-2.27603	4.47761e-06
81	Afu1g17120	elongation factor-1 gamma		-3.40739	4.39366e-07		NM			NM
82	Afu4g12500	conserved hypothetical protein		-3.32586	3.84983e-08		-2.10869	0.000117407		-2.22652	3.7243e-05
83	Afu2g09030	secreted dipeptidyl peptidase		-3.32287	0.00415166		NM			NM
84	Afu2g13870	mitochondrial carrier protein, putative		-3.30937	1.88707e-07		NM			NM
85	Afu2g04450	HECT domain protein		-3.29266	5.57552e-09		NM			-2.20359	0.0481175
86	Afu6g04470	hypothetical protein		-3.22082	0.000240089		NM			NM
87	Afu2g13590	hypothetical protein		-3.18203	4.25037e-07		-2.9791	1.13422e-08		NM
88	Afu3g06140	cytoskeleton assembly control protein Sla2, putative		-3.17808	1.10236e-08		NM			NM
89	Afu8g02530	extracellular lipase, putative		-3.13823	8.62603e-06		NM			NM
90	Afu2g04940	KH domain protein		-3.12104	3.91968e-07		NM			NM
91	Afu6g00510	NADP-dependent alcohol dehydrogenase		-3.11973	4.85463e-09		NM			NM
92	Afu5g12520	conserved transmembrane protein		-3.11292	6.86807e-08		NM			NM
93	Afu2g12930	conserved hypothetical protein		-3.09839	1.19094e-09		NM			NM
94	Afu3g05780	GATA transcription factor (LreA), putative		-3.08994	8.56924e-07		NM			NM
95	Afu5g09930	hypothetical protein		-3.08657	6.47036e-05		NM			NM
96	Afu7g02160	DNA binding protein		-3.0348	1.51791e-07		NM			NM
97	Afu4g02970	plasma membrane channel protein (Ist2), putative		-2.95028	0.00118152		NM			-2.07684	0.00305202
98	Afu4g14530	theta class glutathione S-transferase		-2.91193	0.000106733		NM			NM
99	Afu5g13750	caleosin		-2.91159	1.65712e-06		NM			-2.03186	0.00360698
100	Afu3g10090	dihydroneopterin aldolase domain protein		-2.88601	3.17162e-07		NM			NM
101	Afu3g07050	WSC domain protein, putative		-2.87643	0.00649505		NM			NM
102	Afu3g08880	conserved hypothetical protein		-2.86607	7.38369e-07		NM			NM
103	Afu1g02130	DUF221 domain protein, putative		-2.84225	0.000408105		NM			NM
104	Afu5g08310	RNA and export factor binding protein 2-I		-2.83586	0.0444876		NM			NM
105	Afu8g05600	hypothetical protein		-2.81641	2.63432e-05		NM			NM
106	Afu6g02210	cytochrome P450, putative		-2.73579	0.00166335		NM			NM
107	Afu3g07300	ABC multidrug transporter, putative		-2.73012	7.62928e-09		NM			NM
108	Afu2g13360	SNF2 family helicase/ATPase, putative		-2.67203	1.84952e-07		NM			NM
109	Afu4g01470	C6 finger domain protein, putative		-2.65207	0.0121318		NM			NM
110	Afu6g13670	conserved hypothetical protein		-2.64847	7.81507e-08		NM			NM
111	Afu4g12870	methylmalonate-semialdehyde dehydrogenase, putative		-2.64833	0.00855994		NM			NM
112	Afu1g04340	SH3 and Ded_cyto domain protein, putative		-2.64565	0.00680663		NM			NM
113	Afu2g07600	conserved hypothetical protein		-2.61813	8.54641e-07		NM			NM
114	Afu5g00300	alcohol dehydrogenase, zinc-containing		-2.59297	0.000165038		NM			NM
115	Afu1g07470	autophagic death protein (Idi-7), putative		-2.55862	2.833e-06		NM			NM
116	Afu4g09040	high affinity methionine permease		-2.54983	0.000449177		NM			NM
117	Afu5g03850	class III chitinase, putative		-2.52897	0.00716723		NM			NM
118	Afu2g01290	polyketide synthase, putative		-2.51246	1.98674e-06		NM			NM
119	Afu1g10580	homeobox transcription factor, putative		-2.51081	0.000403989		NM			NM
120	Afu4g13020	CCCH zinc finger and SMR domain protein		-2.50483	0.00200444		NM			NM
121	Afu5g12990	Snf1 protein kinase complex subunit Snf4, putative		-2.50425	8.19748e-07		NM			NM
122	Afu5g13340	protein phosphatase 2C, putative		-2.50331	3.58355e-05		NM			NM
123	Afu5g01160	monosaccharide transporter		-2.50255	5.77025e-06		NM			NM
124	Afu1g10080	C2H2 transcription factor, putative		-2.49036	2.01135e-05		NM			NM
125	Afu3g09630	asparaginyl-tRNA synthetase		-2.46071	7.27965e-05		NM			NM
126	Afu4g13550	short chain dehydrogenase/reductase family		-2.45443	0.0127173		NM			NM
127	Afu6g08880	ubiquitin fusion degradation protein (UFD4), putative		-2.44158	3.36249e-05		NM			NM
128	Afu7g04530	alcohol dehydrogenase, zinc-containing		-2.42274	3.73273e-08		NM			NM
129	Afu6g12890	vacuole-associated enzyme activator complex component (Vac14), putative		-2.42245	0.000351197		NM			NM
130	Afu2g01360	GAF domain-containing proteins		-2.41249	7.31298e-05		NM			NM
131	Afu2g02610	SNARE complex subunit (Vam7), putative		-2.39302	2.54174e-05		NM			NM
132	Afu5g01430	ThiJ/PfpI family protein		-2.39082	1.6005e-06		NM			NM
133	Afu4g03540	integral membrane protein , putative		-2.38018	0.00177072		NM			NM
134	Afu4g03940	ferric-chelate reductase, putative		-2.36312	4.96823e-05		NM			NM
135	Afu6g07410	hypothetical protein		-2.35481	0.00937436		NM			NM
136	Afu4g10500	conserved hypothetical protein		-2.34584	8.94319e-07		NM			NM
137	Afu3g11400	aspartic endopeptidase Pep2		-2.34532	0.000516082		NM			NM
138	Afu1g02490	hypothetical protein		-2.33123	0.000676314		NM			NM
139	Afu2g09520	endoglucanase, putative		-2.32406	4.13372e-08		NM			NM
140	Afu1g04940	GTP binding protein (SarA), putative		-2.31794	5.17551e-08		NM			NM
141	Afu4g02610	conserved hypothetical protein		-2.30597	0.0309931		NM			NM
142	Afu3g10430	transposase		-2.30249	9.44738e-07		NM			NM
143	Afu1g02830	npl4 protein		-2.30211	6.07701e-05		NM			NM
144	Afu6g08420	ubiquitin-protein ligase E3 component (UBR1), putative		-2.29873	1.27396e-07		NM			NM
145	Afu6g00720	LysM domain protein, putative		-2.29614	1.70323e-08		NM			-2.47403	3.5743e-09
146	Afu5g11020	ammonium transporter		-2.27673	3.40457e-07		NM			NM
147	Afu8g06030	alpha-1,3-glucanase, putative		-2.27074	4.10325e-06		NM			NM
148	Afu4g10680	conserved hypothetical protein		-2.26969	0.00455057		NM			NM
149	Afu5g00880	hypothetical protein		-2.25918	0.00271022		NM			NM
150	Afu1g17640	C6 and C2H2 transcription factor RegA		-2.24487	0.000550455		NM			NM
151	Afu8g06600	hypothetical protein		-2.24126	0.033848		NM			NM
152	Afu4g08480	26s proteasome regulatory subunit		-2.23939	1.93506e-07		NM			NM
153	Afu5g13450	triosephosphate isomerase		-2.2381	3.27645e-06		NM			NM
154	Afu6g03380	hypothetical protein		-2.21983	0.000207421		NM			NM
155	Afu5g12720	ABC transporter, putative		-2.21468	0.000436283		NM			NM
156	Afu6g08070	conserved hypothetical protein		-2.20579	2.93929e-06		NM			NM
157	Afu6g08530	sister chromatid separation protein (Src1), putative		-2.20122	7.96323e-05		NM			NM
158	Afu6g00750	pyruvate decarboxylase, putative		-2.19319	4.50629e-05		NM			NM
159	Afu1g04500	hypothetical protein		-2.19048	9.02683e-05		NM			NM
160	Afu4g13630	hypothetical protein		-2.18727	0.00113025		NM			NM
161	Afu8g07380	lipM, putative		-2.16968	0.00180417		NM			NM
162	Afu3g03090	transposase		-2.15367	3.86279e-07		NM			NM
163	Afu2g15660	aldehyde dehydrogenase family protein, putative		-2.14408	6.03263e-07		NM			NM
164	Afu2g01620	hypothetical protein		-2.13454	0.000396163		NM			NM
165	Afu2g12590	Lectin C-type domain protein		-2.12361	0.000197729		NM			NM
166	Afu3g11600	hypothetical protein		-2.12176	1.87886e-05		NM			NM
167	Afu1g11030	xylitol dehydrogenase		-2.1196	4.3458e-06		NM			NM
168	Afu8g04510	pirin, putative		-2.10568	1.03397e-06		NM			NM
169	Afu6g10360	conserved hypothetical protein		-2.09536	8.45251e-06		NM			NM
170	Afu2g08850	phospholipid-transporting ATPase, putative		-2.0918	0.0190448		NM			NM
171	Afu5g11690	related to protein tyrosine phosphatase PPS1		-2.08584	0.00937979		NM			NM
172	Afu1g15870	DNA topoisomerase IV subunit A, putative		-2.07262	4.76382e-05		NM			NM
173	Afu6g03080	ABC multidrug transporter, putative		-2.06561	0.000662239		NM			NM
174	Afu8g04500	mannosyltransferase PMTI		-2.04716	0.00935245		NM			NM
175	Afu3g08670	related to L-fucose permease		-2.04505	0.000248392		NM			NM
176	Afu1g04360	exocyst complex component sec3, putative		-2.04077	0.00666992		NM			NM
177	Afu1g17430	tyrosinase		NM			-6.10809	0.000275326		NM
178	Afu5g06830	dsRNA-specific ribonuclease, putative		NM			-5.89931	1.0451e-05		NM
179	Afu4g07310	conserved hypothetical protein		NM			-3.75533	0.000239588		NM
180	Afu4g03900	peroxisomal multifunctional beta-oxidation protein (MFP), putative		NM			-3.53328	8.22012e-09		NM
181	Afu2g07610	alcohol dehydrogenase PAN2		NM			-3.34342	0.00269728		NM
182	Afu6g03890	catalase A		NM			-3.19395	1.04815e-05		NM
183	Afu4g13510	isocitrate lyase		NM			-3.01478	8.61483e-08		-4.05872	7.68754e-10
184	Afu3g13810	integral membrane protein, putative		NM			-3.01316	0.000392947		NM
185	Afu6g08340	MFS transporter, putative		NM			-3.00254	0.00166712		NM
186	Afu5g02780	nicotinamide nucleotide transhydrogenase		NM			-2.74003	0.0210133		NM
187	Afu2g13520	conserved hypothetical protein		NM			-2.71524	2.05952e-06		-2.02329	0.0019098
188	Afu4g08600	aldehyde dehydrogenase, putative		NM			-2.70593	1.16819e-06		NM
189	Afu5g09710	separin, putative		NM			-2.70325	0.00793206		NM
190	Afu2g03120	cell wall glucanase (Utr2), putative		NM			-2.51547	0.00424953		NM
191	Afu2g16460	hypothetical protein		NM			-2.40505	0.0286245		NM
192	Afu7g06670	NACHT domain protein, putative		NM			-2.3856	0.0457734		NM
193	Afu5g11250	hypothetical protein		NM			-2.35424	0.0107963		NM
194	Afu3g11990	C6 transcription factor (Mut3), putative		NM			-2.28686	0.0010338		NM
195	Afu5g12510	AMP-binding enzyme domain protein		NM			-2.24676	5.24362e-08		NM
196	Afu2g11840	transcriptional corepressor (Cyc8), putative		NM			-2.2312	1.43698e-08		NM
197	Afu7g08260	hypothetical protein		NM			-2.18325	0.000790811		NM
198	Afu6g10130	N,O-diacetyl muramidase, putative		NM			-2.15266	0.000184538		NM
199	Afu5g11860	DUF985 domain protein		NM			-2.15225	0.00477011		NM
200	Afu1g04910	hypothetical protein		NM			-2.10955	0.0309788		NM
201	Afu6g01950	hypothetical protein		NM			-2.08697	0.00157114		NM
202	Afu5g06470	serine/threonine protein kinase, putative		NM			-2.08378	5.34571e-06		NM
203	Afu6g07720	phosphoenolpyruvate carboxykinase (ATP)		NM			-2.04017	3.87572e-05		NM
CLUSTER C
No	Reference ID	Product		Modulation
				0-30 min			30-60 min			60-90 min
1	Afu1g03200	MFS transporter, putative		31.3997	3.7709e-07		-14.048	1.21535e-09		NM
2	Afu5g10660	pentatricopeptide repeat protein		21.5483	2.45492e-08		-2.60186	1.79095e-06		NM
3	Afu1g15000	2-isopropylmalate synthase		18.665	1.37846e-06		-2.67017	0.00133052		NM
4	Afu4g12990	thioredoxin reductase		18.2211	1.46258e-08		-2.07285	2.05714e-06		NM
5	Afu2g11260	3-isopropylmalate dehydratase, putative		18.095	6.81233e-13		-6.60975	2.72959e-12		-3.7383	3.74345e-05
6	Afu6g04360	ABC drug exporter AtrF		11.3814	2.46049e-05		-3.68812	8.5922e-06		-3.30182	0.00230984
7	Afu2g01440	mitochondrial carrier protein, putative		11.1731	0.000111211		-2.71305	0.00397766		NM
8	Afu5g12360	mitochondrial oxaloacetate transporter (Oac), putative		10.7802	2.74654e-05		-3.07011	6.01171e-07		-3.24966	0.00211995
9	Afu3g13790	cation transporting ATPase, putative		10.1628	0.00103398		-2.00168	0.0285639		NM
10	Afu3g10030	forkhead domain protein		9.86761	0.0021174		-2.21053	0.000422084		NM
11	Afu2g15610	mitochondrial DNA-directed RNA polymerase, putative		9.25047	0.000918933		-2.23487	0.000662188		NM
12	Afu6g01970	GATA transcriptional activator (AreA), putative		8.93614	5.19052e-06		-2.15622	6.79159e-05		NM
13	Afu2g09490	eukaryotic initiation factor 4F subunit (eIF4F p130), putative		8.69026	3.08839e-08		-2.11276	0.000831059		NM
14	Afu5g15000	arsenate reductase (ArsC), putative		8.59071	7.97465e-07		-2.26572	3.56884e-05		NM
15	Afu2g03820	carboxyphosphonoenolpyruvate phosphonomutase, putative		8.45335	1.16578e-06		-5.52862	1.15404e-08		NM
16	Afu3g05970	Eukaryotic translation initiation factor 3 subunit 9, putative		8.40073	0.0001937		-2.27313	0.000713094		NM
17	Afu2g13250	bifunctional tryptophan synthase TRPB		8.33554	1.14526e-07		-2.14366	0.00953015		-2.74886	0.0358089
18	Afu8g04050	acid phosphatase (PhoG), putative		8.04092	0.0199977		-2.95499	0.03386		NM
19	Afu5g06510	GTP binding protein, putative		7.96569	0.000276551		-2.30288	1.33097e-05		NM
20	Afu1g15780	3-isopropylmalate dehydrogenase		7.83709	8.16474e-11		NM			-2.06342	6.08535e-08
21	Afu2g16340	hypothetical protein		7.56555	1.03205e-06		-2.23174	2.67459e-06		NM
22	Afu6g02880	possible transposase		7.17946	4.51473e-05		-2.5262	0.00885962		NM
23	Afu5g04155	hypothetical protein		6.68626	4.71212e-08		-2.32565	1.17839e-06		NM
24	Afu1g04830	abaA protein		6.39615	8.31852e-06		-3.96881	0.0473552		-2.08134	0.0127081
25	Afu8g01670	bifunctional catalase-peroxidase Cat2		6.0571	2.17386e-06		-5.58396	6.33522e-07		NM
26	Afu4g10100	FAD binding domain protein		5.70597	1.65915e-05		-2.56858	2.66243e-07		NM
27	Afu3g09090	topoisomerase I-binding RS protein, putative		5.46935	0.00261516		-2.26083	0.000139748		NM
28	Afu5g02290	potassium ion transporter (Trk1), putative		5.46378	6.82582e-05		-2.08626	0.000166743		NM
29	Afu1g10540	SIR2 family histone deacetylase (Hst4), putative		5.20863	0.00278823		-2.15086	0.0288771		NM
30	Afu8g00360	conserved hypothetical protein		5.06887	0.00426295		-2.41848	0.0275624		NM
31	Afu7g01490	MFS peptide transporter, putative		5.01513	4.92637e-07		-3.28782	1.24211e-08		NM
32	Afu6g02070	phospholipid-translocating P-type ATPase domain-containing protein		4.80136	0.000631437		-2.52805	0.000700137		NM
33	Afu2g11300	G2882		4.77768	2.85329e-05		-2.32335	2.15803e-07		NM
34	Afu1g13740	pentafunctional polypeptide (AroM), putative		4.76972	0.00230625		-2.73879	0.0442726		NM
35	Afu5g11840	protein kinase, putative		4.13941	5.0593e-07		-2.49183	0.000330508		NM
36	Afu5g04270	AMP-binding protein		3.98116	0.0101569		NM			-2.08227	0.0186179
37	Afu3g01440	hypothetical protein		3.868	0.00784226		-2.4593	0.00274914		NM
38	Afu3g00650	aminopeptidase Y, putative		3.8144	0.00284584		NM			-3.25753	0.00315513
39	Afu3g12010	high-affinity hexose transporter, putative		3.792	2.33712e-09		-2.03762	2.98786e-06		NM
40	Afu4g07220	KH domain protein		3.78054	7.23328e-06		-2.52134	0.00194565		NM
41	Afu5g01730	MYB DNA-binding domain protein		3.48042	5.74346e-06		-2.05642	0.000555308		NM
42	Afu5g01520	major facilitator superfamily protein superfamily		3.4456	4.51908e-05		NM			-3.39022	0.00077502
43	Afu5g06330	RSC complex subunit (Sth1), putative		3.44328	4.6463e-06		-2.00594	4.8034e-05		NM
44	Afu3g01300	hypothetical protein		3.4194	0.00606719		NM			-2.18701	0.000489898
45	Afu1g01970	mutant VeA1 protein		3.30496	5.52025e-08		-2.06724	3.44174e-06		NM
46	Afu6g12540	RING finger protein		3.28894	0.0296348		-2.27587	0.00682953		NM
47	Afu2g02250	allantoinase		3.25527	0.000871745		-2.07605	0.0403518		NM
48	Afu2g08040	C6 finger domain protein, putative		3.23136	1.79765e-07		NM			-3.37039	2.29538e-07
49	Afu5g07800	hypothetical protein		3.19965	0.00240143		-3.70705	0.00312642		NM
50	Afu5g04120	SIR2 family histone deacetylase, putative		3.16774	0.0178262		NM			-2.04676	0.000809713
51	Afu3g14250	Indoleamine 2,3-dioxygenase subfamily		3.02906	8.21142e-07		-2.21324	2.20931e-05		NM
52	Afu2g14960	thioredoxin, putative		2.90063	1.12837e-06		-2.03299	1.5204e-06		NM
53	Afu1g10190	pre-mRNA splicing factor (Prp31), putative		2.89435	0.000142791		-2.4921	0.00347072		NM
54	Afu2g03460	C6 transcription factor (Leu3), putative		2.8871	2.23872e-06		-2.22115	1.62986e-07		NM
55	Afu6g08570	DNA damage repair protein Mus42, putative		2.88671	8.42093e-06		-2.45722	7.89837e-05		NM
56	Afu6g03320	MFS drug transporter, putative		2.86356	0.00159931		-2.29636	1.51947e-07		NM
57	Afu7g04710	NF-X1 finger transcription factor, putative		2.79995	9.34126e-09		-2.56367	1.14746e-07		NM
58	Afu4g08500	transcription initiation protein spt5		2.68446	0.00249595		-2.24123	0.00515617		NM
59	Afu6g09930	bZIP transcription factor (AP-1), putative		2.61003	1.034e-06		-3.42727	0.00213901		NM
60	Afu4g07090	C2H2 finger domain protein, putative		2.59616	0.00297956		-4.62987	0.0455733		NM
61	Afu6g06840	hypothetical protein		2.43216	0.00140437		-2.05337	1.83251e-05		NM
62	Afu3g02780	multidrug transporter, putative		2.42061	0.000293607		NM			-2.12577	0.00153474
63	Afu5g09630	UBA/TS-N domain protein		2.3635	0.00741672		-2.17828	0.0392635		NM
64	Afu4g09070	ATP binding L-PSP endoribonuclease family protein, putative		2.32367	0.0179851		-3.40404	0.0451397		NM
65	Afu1g16220	C6 transcription factor, putative		2.2901	8.21754e-05		-2.19751	5.83163e-08		NM
66	Afu4g08270	YeeE/YedE family protein family		2.24783	1.69799e-05		-2.66526	6.9955e-09		NM
67	Afu2g13370	55 kDa type II phosphatidylinositol 4-kinase		2.23205	0.00706048		-2.36919	0.00191313		NM
68	Afu4g11720	phosphatidyl synthase		2.22239	0.000308418		NM			-2.41514	1.6396e-05
69	Afu5g04050	Scramblase family		2.2178	0.00203119		-3.22086	7.91135e-05		-2.10706	0.0124083
70	Afu4g09010	conserved hypothetical protein		2.1849	4.79476e-05		-2.22478	5.63018e-07		NM
71	Afu3g09510	3-oxoacyl-(acyl-carrier-protein) reductase		2.13927	0.0447123		NM			-2.06876	0.046968
72	Afu3g09850	DNA mismatch repair protein Msh2, putative		2.1324	1.37831e-05		-2.15277	0.000101075		NM
73	Afu4g03950	trans-sulfuration enzyme family protein		2.09345	0.00507238		-2.43899	9.56827e-05		NM
74	Afu1g06920	serine/threonine protein kinase, putative		2.03608	0.0187754		-2.36676	0.000143421		NM
CLUSTER D
No	Reference ID	Product		Modulation
				0-30 min			30-60 min			60-90 min
1	Afu5g00910	mannose binding protein, putative		-11.0524	1.62773e-08		2.27837	0.000399984		-2.1052	7.66031e-07
2	Afu2g06170	conserved hypothetical protein		-6.37984	1.16697e-06		2.53293	0.000634012		NM
3	Afu4g00820	reverse transcriptase, RNaseH		-4.40519	9.59138e-09		2.09799	1.81433e-07		NM
4	Afu4g02640	reverse transcriptase, putative		-3.78229	0.000468318		2.29867	1.76632e-07		NM
5	Afu7g01730	phosphatidylserine decarboxylase family protein		-3.21715	9.75121e-08		2.25374	1.31585e-06		NM
6	Afu5g09820	transposase, putative		-3.17141	1.13616e-06		2.6712	7.94627e-06		NM
7	Afu6g03650	possible transposase		-3.08523	0.0020726		2.60146	4.06089e-07		-3.40588	0.0304495
8	Afu4g02820	methylisocitrate lyase		-3.04536	1.09193e-07		2.29753	4.28443e-08		NM
9	Afu8g04060	beta-N-acetylglucosaminidase, putative		-3.04001	0.00437998		2.06855	0.0345611		NM
10	Afu8g01040	reverse transcriptase, RNaseH		-2.93641	4.36219e-06		2.05546	3.80936e-05		NM
11	Afu3g13860	possible transposase		-2.86523	2.36814e-06		2.61065	8.02767e-07		NM
12	Afu8g06290	reverse transcriptase, RNaseH		-2.80199	8.5927e-06		2.0204	0.000823076		NM
13	Afu3g10920	ribosome associated protein (Stm1), putative		-2.0968	3.50458e-09		2.39108	4.14687e-08		2.70176	4.39409e-07
