# Supplementary material for: Transcriptomic analysis of the exit from dormancy of Aspergillus fumigatus conidia
Source: BMC Genomics. 2008 Sep 16;9:417. doi: 10.1186/1471-2164-9-417 (PMC2556354; doi:10.1186/1471-2164-9-417)
Supplement: Additional file 13 — List of genes spotted in the array. [file 1471-2164-9-417-S13.xls]

## Sheet: Feuil1
List of PCR products spotted onto membrane
Amplicon No	Amplicon ref. No	Gene ref. No	Multiple amplicons	Gene product
1	afr11a1	Afu6g05150	2.461	transcriptional repressor (TUP1), putative
2	afr11a10	Afu5g05940	1.1576	Peptidyl-tRNA hydrolase
3	afr11a11			No match
4	afr11a12			No match
5	afr11a2	Afu5g03270	1.1527	hypothetical protein
6	afr11a3			No match
7	afr11a4	Afu5g04010	1.1552	tRNA-splicing endonuclease subunit SEN2,putative
8	afr11a5	Afu5g09920	1.1695	peptidase, putative
9	afr11a6			No match
10	afr11a7	Afu3g08310	2.222	4-nitrophenylphosphatase
11	afr11a8	Afu6g12870	4.033	mitochondrial ABC-type iron exporter (Atm1), putative
12	afr11a9			No match
13	afr11b1			No match
14	afr11b10	Afu3g11080	1.1064	MAP kinase kinase kinase (Bck1), putative
15	afr11b11	Afu1g05480	3.008	transposase
16	afr11b12			No match
17	afr11b2	Afu5g07630	1.1623	ubiE/COQ5 methyltransferase, putative
18	afr11b3			No match
19	afr11b4			No match
20	afr11b5			No match
21	afr11b6	Afu7g03760	1.2175	phosphatidylinositol 4-kinase (STT4), putative
22	afr11b7	Afu5g14450	1.1808	hypothetical protein
23	afr11b8	Afu1g01040	3.001	conserved hypothetical protein
24	afr11b9	Afu2g12150	5.003	midasin, putative
25	afr11c1			No match
26	afr11c10			No match
27	afr11c11			No match
28	afr11c12	Afu1g14850	2.08	acyl-CoA dehydrogenase, putative
29	afr11c2	Afu2g05780	2.125	mRNA capping enzyme alpha subunit, putative
30	afr11c3	Afu5g06290	4.026	MFS transporter, putative
31	afr11c4	Afu1g15900	3.02	importin beta-2 subunit, putative
32	afr11c5	Afu1g09540	1.0209	negative regulator of cdc42p
33	afr11c6			No match
34	afr11c7	Afu4g09610	2.307	hypothetical protein
35	afr11c8	Afu6g08490	1.196	inorganic diphosphatase, putative
36	afr11c9	Afu4g11220	2.321	xanthine dehydrogenase
37	afr11d1	Afu2g16870	1.0789	PHD and RING finger domain protein, putative
38	afr11d10			No match
39	afr11d11	Afu6g08840	1.1969	beta-mannosidase
40	afr11d12	Afu7g07170	8.003	reverse transcriptase/protease/endonuclease Pol, putative
41	afr11d2			No match
42	afr11d3	Afu5g08580	1.1655	alpha-1,6-mannosyltransferase subunit (Och1), putative
43	afr11d4	Afu4g06260	1.1247	mating-type switching protein swi10
44	afr11d5			No match
45	afr11d6	Afu1g08870	1.0191	hypothetical protein
46	afr11d7	Afu2g03080	3.027	WD repeat protein
47	afr11d8	Afu8g06230	1.2384	hypothetical protein
48	afr11d9	Afu2g12770	2.15	arabinofuranosidase
49	afr11e1	Afu6g05010	1.1907	C6 transcription factor, putative
50	afr11e10	Afu7g08260	2.546	hypothetical protein
51	afr11e11			No match
52	afr11e12	Afu2g15640	1.0758	integral membrane protein DUF92
53	afr11e2			No match
54	afr11e3			No match
55	afr11e4	Afu5g09190	3.099	ABC bile acid transporter, putative
56	afr11e5			No match
57	afr11e6	Afu6g13120	3.125	filament-forming protein (Tpr/p270), putative
58	afr11e7	Afu7g04950	1.2205	lipase, putative
59	afr11e8	Afu2g14450	1.0727	hypothetical protein
60	afr11e9	Afu8g01040	5.01	reverse transcriptase, RNaseH
61	afr11f1	Afu2g09450	1.0622	carboxylic acid transport protein
62	afr11f10			No match
63	afr11f11	Afu6g02360	2.435	hypothetical protein
64	afr11f12	Afu1g13740	2.07	pentafunctional polypeptide (AroM), putative
65	afr11f2	Afu6g03420	1.1867	clock-controlled gene-9 protein
66	afr11f3			No match
67	afr11f4	Afu6g14040	1.2094	glycosyl transferase, putative
68	afr11f5	Afu5g00950	1.1469	C6 transcription factor, putative
69	afr11f6	Afu1g00960	6.001	reverse transcriptase, RNaseH
70	afr11f7			No match
71	afr11f8			No match
72	afr11f9	Afu4g03950	1.1221	trans-sulfuration enzyme family protein
73	afr11g1	Afu8g00510	1.2269	O-methylsterigmatocystin oxidoreductase, putative
74	afr11g10			No match
75	afr11g11	Afu5g11450	1.1728	arginine metabolism regulation protein iii
76	afr11g12	Afu3g14120	1.1134	hypothetical protein
77	afr11g2			No match
78	afr11g3	Afu5g12670	2.413	nucleoporin (Nup192), putative
79	afr11g4	Afu3g05890	1.0918	transcription elongation factor SPT6, putative
80	afr11g5	Afu3g06550	1.0942	phosphoserine phosphatase
81	afr11g6			No match
82	afr11g7	Afu2g05590	1.0558	ubiquitin C-terminal hydrolase L3
83	afr11g8	Afu5g06900	2.379	HSP70 family protein
84	afr11g9	Afu1g16700	2.091	beta galactosidase, putative
85	afr11h1			No match
86	afr11h10	Afu3g09930	1.1036	pentatricopeptide repeat protein
87	afr11h11			No match
88	afr11h12	Afu5g15000	2.424	arsenate reductase (ArsC), putative
89	afr11h2			No match
90	afr11h3	Afu5g07510	2.385	C6 transcription factor (AlcR), putative
91	afr11h4	Afu1g05950	1.0146	hypothetical protein
92	afr11h5	Afu4g12870	1.1393	methylmalonate-semialdehyde dehydrogenase, putative
93	afr11h6			No match
94	afr11h7	Afu6g09660	3.118	nonribosomal peptide synthase (NRPS), putative
95	afr11h8			No match
96	afr11h9	Afu2g15220	2.17	SNM1 protein
97	afr12a1	Afu4g13500	1.1409	aldehyde dehydrogenase, putative
98	afr12a10	Afu2g12320	1.0677	conserved hypothetical protein
99	afr12a11	Afu3g13550	1.1123	2-dehydropantoate 2-reductase, putative
100	afr12a12	Afu4g08840	3.075	RING finger domain protein, putative
101	afr12a2			No match
102	afr12a3			No match
103	afr12a4			No match
104	afr12a5			No match
105	afr12a6	Afu2g08280	1.0598	NADP-dependent malic enzyme
106	afr12a7	Afu6g03650	6.004	possible transposase
107	afr12a8	Afu1g04980	1.012	RNA polymerase III transcription factor TFIIIC subunit (Tfc4), putative
108	afr12a9			No match
109	afr12b1	Afu2g11080	5.002	glucosyltransferase (Die2), putative
110	afr12b10	Afu5g10520	1.1706	alpha-1,2-mannosidase family protein
111	afr12b11	Afu2g14220	2.162	conserved hypothetical protein
112	afr12b12	Afu6g07370	1.1937	hypothetical protein
113	afr12b2			No match
114	afr12b3	Afu3g01190	2.188	serine/arginine-rich protein specific kinase 2, putative
115	afr12b4	Afu2g15590	1.0755	sulfite reductase [NADPH], putative
116	afr12b5			No match
117	afr12b6	Afu5g03020	1.1521	60s ribosomal protein l2
118	afr12b7	Afu6g14570	3.13	conserved hypothetical protein
119	afr12b8	Afu1g15430	1.0357	lipase/esterase, putative
120	afr12b9			No match
121	afr12c1	Afu3g09550	1.1021	calcium/calmodulin dependent protein kinase, putative
122	afr12c10	Afu2g13590	2.158	hypothetical protein
123	afr12c11	Afu2g04500	1.0527	hypothetical protein
124	afr12c12	Afu5g09610	1.1683	cysteinyl-tRNA synthetase
125	afr12c2	Afu3g05570	1.091	spindle poison sensitivity protein, putative
126	afr12c3	Afu7g03910	2.526	C2H2 zinc finger protein
127	afr12c4	Afu4g08510	2.302	mRNA capping nucleoside-triphosphatase, putative
128	afr12c5	Afu6g14280	2.505	hypothetical protein
129	afr12c6	Afu4g12160	1.1375	g2/mitotic-specific cyclin b
130	afr12c7	Afu1g04550	3.005	HMG box protein, putative
131	afr12c8	Afu7g03890	2.525	condensin complex component cnd2
132	afr12c9	Afu1g01230	1.0022	beta-xylosidase
133	afr12d1	Afu4g08200	1.1291	GPI transamidase component PIG-U, putative
134	afr12d10	Afu5g03540	1.1533	pyridine nucleotide-disulphide oxidoreductase, class II, putative
135	afr12d11			No match
136	afr12d12	Afu3g07870	2.218	conserved hypothetical protein
137	afr12d2	Afu6g02840	1.1856	serine/threonine protein kinase, putative
138	afr12d3	Afu5g02140	2.361	inositol polyphosphate phosphatase, putative
139	afr12d4	Afu2g16960	1.0791	CAF1 family ribonuclease, putative
140	afr12d5	Afu1g15680	2.084	C6 finger domain protein, putative
141	afr12d6	Afu5g06900	2.379	HSP70 family protein
142	afr12d7	Afu4g11320	4.022	hypothetical protein
143	afr12d8	Afu2g16460	2.174	hypothetical protein
144	afr12d9	Afu1g04640	1.0106	ubiquitin-protein ligase (Hul4), putative
145	afr12e1	Afu8g02120	1.2312	conserved hypothetical protein
146	afr12e10	Afu8g05390	1.2364	hypothetical protein
147	afr12e11			No match
148	afr12e12	Afu8g06050	1.2376	salicylate hydroxylase, putative
149	afr12e2			No match
150	afr12e3	Afu6g03730	1.1878	prpd protein
151	afr12e4	Afu3g01190	2.188	serine/arginine-rich protein specific kinase 2, putative
152	afr12e5	Afu2g00750	3.025	oxidoreductase, 2OG-Fe(II) oxygenase family, putative
153	afr12e6			No match
154	afr12e7	Afu3g09250	1.1009	cell wall glucanase, putative
155	afr12e8			No match
156	afr12e9			No match
157	afr12f1	Afu5g11670	2.41	Leucine carboxyl methyltransferase family
158	afr12f10	Afu5g07330	2.383	carboxypeptidase S1, putative
159	afr12f11	Afu4g04140	5.008	hypothetical protein
160	afr12f12	Afu1g04210	4.001	IQ and HECT domain protein
161	afr12f2			No match
162	afr12f3	Afu2g09070	1.0615	DUF221 domain protein, putative
163	afr12f4	Afu4g06980	1.1262	hypothetical protein
164	afr12f5	Afu7g02270	1.2165	BET3 family protein
165	afr12f6	Afu5g09190	3.099	ABC bile acid transporter, putative
166	afr12f7			No match
167	afr12f8	Afu4g00820	4.015	reverse transcriptase, RNaseH
168	afr12f9	Afu2g02610	1.0485	SNARE complex subunit (Vam7), putative
169	afr12g1			No match
170	afr12g10	Afu6g12870	4.033	mitochondrial ABC-type iron exporter (Atm1), putative
171	afr12g11	Afu5g06290	4.026	MFS transporter, putative
172	afr12g12			No match
173	afr12g2	Afu1g14850	2.08	acyl-CoA dehydrogenase, putative
174	afr12g3			No match
175	afr12g4	Afu6g00140	1.182	hypothetical protein
176	afr12g5			No match
177	afr12g6	Afu1g12810	1.0282	hypothetical protein
178	afr12g7			No match
179	afr12g8	Afu3g10300	1.1043	galactokinase
180	afr12g9	Afu2g13590	2.158	hypothetical protein
181	afr12h1			No match
182	afr12h10	Afu4g06950	1.126	related to (VAMP)-associated protein
183	afr12h11			No match
184	afr12h12	Afu4g04140	5.008	hypothetical protein
185	afr12h2	Afu1g05480	3.008	transposase
186	afr12h3	Afu1g07090	6.002	conserved hypothetical protein
187	afr12h4			No match
188	afr12h5			No match
189	afr12h6			No match
190	afr12h7			No match
191	afr12h8	Afu4g07220	2.297	KH domain protein
192	afr12h9	Afu5g14380	5.009	alpha-glucuronidase
193	afr13a1	Afu3g10610	1.1051	hypothetical protein
194	afr13a10	Afu6g14330	3.129	5-oxo-L-prolinase, putative
195	afr13a11	Afu3g00740	1.0834	2-dehydropantoate 2-reductase, putative
196	afr13a12			No match
197	afr13a2	Afu6g00260	3.107	phosphatidylserine decarboxylase family potein
198	afr13a3	Afu4g13040	1.1398	clathrin-coated vesicle protein, putative
199	afr13a4	Afu7g00940	2.515	isoamyl alcohol oxidase, putative
200	afr13a5			No match
201	afr13a6	Afu2g15610	3.041	mitochondrial DNA-directed RNA polymerase, putative
202	afr13a7	Afu5g06915	1.1606	conserved hypothetical protein
203	afr13a8	Afu1g00600	1.001	LMBR1 domain protein, putative
204	afr13a9	Afu1g03550	1.0079	mitochondrial dihydroxy acid dehydratase, putative
205	afr13b1	Afu4g13250	1.1404	Calponin homology (CH) domain protein
206	afr13b10	Afu6g14330	3.129	5-oxo-L-prolinase, putative
207	afr13b11			No match
208	afr13b12			No match
209	afr13b2	Afu4g08020	2.336	hypothetical protein
210	afr13b3	Afu5g14690	1.1813	phosphorylase, putative
211	afr13b4	Afu3g06530	3.051	ATP sulphurylase
212	afr13b5	Afu1g01090	1.0019	hypothetical protein
213	afr13b6			No match
214	afr13b7			No match
215	afr13b8			No match
216	afr13b9			No match
217	afr13c1			No match
218	afr13c10			No match
219	afr13c11	Afu5g03090	4.024	small nucleolar ribonucleoprotein complex subunit (Pwp2), putative
220	afr13c12	Afu8g05170	2.568	autophagy protein Apg6, putative
221	afr13c2			No match
222	afr13c3	Afu5g04380	1.1562	conserved hypothetical protein
223	afr13c4	Afu6g13680	1.2084	hypothetical protein
224	afr13c5	Afu2g00690	2.102	glucan 1,4-alpha-glucosidase, putative
225	afr13c6	Afu3g08260	2.221	cohesin complex subunit (Psm1), putative
226	afr13c7	Afu6g14310	2.506	5'-nucleotidase, putative
227	afr13c8	Afu2g03510	1.0504	pheromone processing carboxypeptidase (Sxa2), putative
228	afr13c9			No match
229	afr13d1	Afu1g02030	2.008	eukaryotic translation initiation factor 3 subunit EifCb, putative
230	afr13d10	Afu3g05510	3.046	ubiquitin C-terminal hydrolase 37
231	afr13d11			No match
232	afr13d12	Afu5g09630	3.1	UBA/TS-N domain protein
233	afr13d2			No match
234	afr13d3	Afu7g01450	1.2143	cytochrome P450 monooxygenase, putative
235	afr13d4			No match
236	afr13d5			No match
237	afr13d6			No match
238	afr13d7	Afu3g00240	1.0824	TPR domain protein
239	afr13d8			No match
240	afr13d9	Afu1g06940	1.017	chorismate synthase
241	afr13e1	Afu2g00270	2.1	hypothetical protein
242	afr13e10	Afu1g15650	1.0362	hypothetical protein
243	afr13e11	Afu3g08820	1.0997	hypothetical protein
244	afr13e12			No match
245	afr13e2	Afu6g13930	3.128	polyketide synthase type I, putative
246	afr13e3	Afu1g09780	2.047	stomatin family protein
247	afr13e4			No match
248	afr13e5	Afu4g09440	2.306	sodium P-type ATPase, putative
249	afr13e6	Afu4g12180	1.1376	C6 transcription factor (Prf), putative
250	afr13e7	Afu3g14990	2.261	alpha/beta hydrolase, putative
251	afr13e8			No match
252	afr13e9	Afu3g00250	1.0825	salicylate hydroxylase, putative
253	afr13f1			No match
254	afr13f10			No match
255	afr13f11	Afu2g09540	4.01	cytochrome P450 family protein, putative
256	afr13f12			No match
257	afr13f2	Afu8g05570	2.572	transcription factor (Sin3), putative
258	afr13f3	Afu6g00260	3.107	phosphatidylserine decarboxylase family potein
259	afr13f4	Afu4g01220	2.265	hypothetical protein
260	afr13f5	Afu1g10050	1.022	DEAD/DEAH box RNA helicase
261	afr13f6	Afu3g02110	1.0866	MFS efflux transporter, putative
262	afr13f7	Afu6g02200	2.434	C2HC5 finger protein
263	afr13f8	Afu2g00690	2.102	glucan 1,4-alpha-glucosidase, putative
264	afr13f9	Afu8g06960	2.442	hypothetical protein
265	afr13g1	Afu6g02270	1.1848	ribonuclease P/MRP complex subunit Pop1, putative
266	afr13g10	Afu2g04940	2.121	KH domain protein
267	afr13g11	Afu7g08330	1.2257	hypothetical protein
268	afr13g12	Afu8g04480	1.2346	hexose transporter protein
269	afr13g2	Afu6g00280	1.1822	isoflavone reductase family protein
270	afr13g3	Afu3g09260	1.101	hypothetical protein
271	afr13g4	Afu5g12900	1.1764	GATA transcription factor (Ams2), putative
272	afr13g5	Afu1g13410	2.068	hypothetical protein
273	afr13g6	Afu4g00200	1.1161	F-box domain protein
274	afr13g7	Afu4g04310	1.123	AP-2 adaptor complex subunit alpha, putative
275	afr13g8			No match
276	afr13g9			No match
277	afr13h1			No match
278	afr13h10			No match
279	afr13h11	Afu5g13270	1.1776	PalH
280	afr13h12			No match
281	afr13h2	Afu4g14260	1.1428	related to monocarboxylate transporter, putative
282	afr13h3	Afu4g08730	3.074	conserved hypothetical protein
283	afr13h4	Afu2g08830	1.061	High-affinity nickel-transport protein family
284	afr13h5			No match
285	afr13h6	Afu2g10120	1.0635	YjeF domain protein
286	afr13h7			No match
287	afr13h8			No match
288	afr13h9			No match
289	afr14a1			No match
290	afr14a10	Afu6g01790	1.1837	conserved hypothetical protein
291	afr14a11			No match
292	afr14a12	Afu2g01290	4.006	polyketide synthase, putative
293	afr14a2	Afu7g04890	1.2204	C6 transcription factor, putative
294	afr14a3			No match
295	afr14a4	Afu6g12080	4.032	nonribosomal peptide synthase (NRPS), putative
296	afr14a5	Afu4g07530	1.1279	hypothetical protein
297	afr14a6			No match
298	afr14a7	Afu2g16850	3.042	sister chromatid cohesion and DNA repair protein (BimD), putative
299	afr14a8			No match
300	afr14a9			No match
301	afr14b1	Afu5g10660	2.404	pentatricopeptide repeat protein
302	afr14b10	Afu8g04090	2.563	choline oxidase (CodA), putative
303	afr14b11	Afu3g14000	1.113	mlo2 protein
304	afr14b12			No match
305	afr14b2			No match
306	afr14b3			No match
307	afr14b4	Afu2g15620	1.0757	C6 transcription factor, putative
308	afr14b5	Afu6g03570	1.1871	beta-glucosidase 3
309	afr14b6	Afu2g04390	1.0525	cytomegalovirus gH-receptor family protein, putative
310	afr14b7	Afu6g13260	3.126	RanBP1 domain protein
311	afr14b8			No match
312	afr14b9	Afu8g03970	1.2333	C6 finger domain protein, putative
313	afr14c1	Afu2g04450	3.032	HECT domain protein
314	afr14c10	Afu4g03070	4.017	DEAD/DEAH box helicase, putative
315	afr14c11			No match
316	afr14c12			No match
317	afr14c2	Afu4g04540	1.1238	C4-dicarboxylate transporter/malic acid transport protein, putative
318	afr14c3	Afu4g12830	1.1391	Vps5p
319	afr14c4	Afu1g02540	2.009	EF hand domain protein
320	afr14c5			No match
321	afr14c6			No match
322	afr14c7	Afu2g01290	4.006	polyketide synthase, putative
323	afr14c8			No match
324	afr14c9			No match
325	afr14d1			No match
326	afr14d10			No match
327	afr14d11	Afu4g03040	2.274	Got1 family protein
328	afr14d12	Afu5g11860	1.1734	DUF985 domain protein
329	afr14d2			No match
330	afr14d3			No match
331	afr14d4			No match
332	afr14d5			No match
333	afr14d6	Afu2g17450	1.0804	3-hydroxyanthranilate 3,4-dioxygenase
334	afr14d7			No match
335	afr14d8			No match
336	afr14d9	Afu3g02970	2.201	aspergillopepsin, putative
337	afr14e1	Afu1g02580	1.0056	lipase, putative
338	afr14e10	Afu1g10410	1.0229	uvsC
339	afr14e11	Afu7g05250	1.2216	PHD finger domain protein, putative
340	afr14e12	Afu2g11260	2.144	3-isopropylmalate dehydratase, putative
341	afr14e2			No match
342	afr14e3	Afu4g08800	2.304	ABC a-pheromone efflux pump (AtrD), putative
343	afr14e4	Afu1g11970	3.015	mitochondrial dynamin GTPase (Msp1), putative
344	afr14e5	Afu3g03540	2.205	polyketide synthase, putative
345	afr14e6	Afu7g05220	2.538	mitochondrial carrier protein, putative
346	afr14e7	Afu3g07520	1.0969	exo-beta-1,3-glucanase, putative
347	afr14e8			No match
348	afr14e9			No match
349	afr14f1	Afu6g09720	1.1996	putative methyltransferase
350	afr14f10			No match
351	afr14f11			No match
352	afr14f12			No match
353	afr14f2			No match
354	afr14f3	Afu4g13450	2.343	RNA methyltransferase, TrmH family family
355	afr14f4	Afu5g07540	3.097	conserved hypothetical protein
356	afr14f5			No match
357	afr14f6	Afu5g05900	1.1574	protein kinase (Chm1), putative
358	afr14f7	Afu2g04000	3.03	Png1p
359	afr14f8			No match
360	afr14f9	Afu2g10910	1.0649	maltose permease
361	afr14g1	Afu1g16680	1.0396	hypothetical protein
362	afr14g10			No match
363	afr14g11	Afu1g03000	1.006	MYND domain protein, putative
364	afr14g12	Afu6g11270	1.2033	synaptobrevin-like protein
365	afr14g2	Afu1g16880	2.094	ABC multidrug transporter, putative
366	afr14g3			No match
367	afr14g4			No match
368	afr14g5			No match
369	afr14g6			No match
370	afr14g7	Afu6g07930	1.1949	hypothetical protein
371	afr14g8			No match
372	afr14g9	Afu6g05000	2.459	Glycosyl hydrolases family 32 superfamily
373	afr14h1			No match
374	afr14h10			No match
375	afr14h11	Afu2g05100	1.0546	Hypothetical protein
376	afr14h12	Afu1g10640	2.053	ATP binding protein, putative
377	afr14h2	Afu1g10400	1.0228	hypothetical protein
378	afr14h3	Afu6g09730	2.484	cytochrome P450, putative
379	afr14h4	Afu3g00610	1.083	glucoamylase
380	afr14h5			No match
381	afr14h6			No match
382	afr14h7			No match
383	afr14h8	Afu4g12290	1.138	DUF852 domain protein
384	afr14h9	Afu2g01350	1.0454	utr1 protein
385	afr15a1	Afu1g14310	2.074	poly(A)-binding protein-dependent poly(A) ribonuclease, putative
386	afr15a10			No match
387	afr15a11			No match
388	afr15a12			No match
389	afr15a2			No match
390	afr15a3			No match
391	afr15a4	Afu5g11960	2.411	hypothetical protein
392	afr15a5	Afu4g13450	2.343	RNA methyltransferase, TrmH family family
393	afr15a6	Afu3g05420	1.0908	mitochondrial tricarboxylate transporter (Ctp), putative
394	afr15a7	Afu1g01410	1.0024	hypothetical protein
395	afr15a8	Afu4g10130	3.079	alpha-amylase (Amy1), putative
396	afr15a9	Afu8g04720	1.2351	hypothetical protein
397	afr15b1			No match
398	afr15b10	Afu6g05150	2.461	transcriptional repressor (TUP1), putative
399	afr15b11	Afu4g02970	2.273	plasma membrane channel protein (Ist2), putative
400	afr15b12	Afu3g11410	2.242	RNA Polymerase II CTD phosphatase Fcp1, putative
401	afr15b2	Afu6g10450	1.202	hypothetical protein
402	afr15b3	Afu7g06140	1.2227	beta-D-glucoside glucohydrolase
403	afr15b4	Afu2g14360	1.0725	GPI anchored glucanase, putative
404	afr15b5			No match
405	afr15b6	Afu5g08700	3.098	myosin type II heavy chain, putative
406	afr15b7	Afu1g08980	1.0193	MYG1
407	afr15b8			No match
408	afr15b9	Afu3g12780	3.059	C6 transcription factor, putative
409	afr15c1	Afu1g11110	1.0243	calcium channel pore-forming subunit (Cch1), putative
410	afr15c10	Afu1g07350	1.0181	RNA12 protein, putative
411	afr15c11	Afu3g11600	1.1074	hypothetical protein
412	afr15c12	Afu7g06280	1.2231	conserved hypothetical protein
413	afr15c2			No match
414	afr15c3			No match
415	afr15c4			No match
416	afr15c5			No match
417	afr15c6	Afu7g06430	1.2237	BNR/Asp-box repeat domain protein
418	afr15c7	Afu5g03710	2.37	conserved hypothetical protein
419	afr15c8	Afu5g02570	6.003	histone acetylase complex subunit Paf400, putative
420	afr15c9			No match
421	afr15d1			No match
422	afr15d10	Afu6g00710	2.427	MFS transporter, putative
423	afr15d11	Afu5g03090	4.024	small nucleolar ribonucleoprotein complex subunit (Pwp2), putative
424	afr15d12	Afu2g08040	1.059	C6 finger domain protein, putative
425	afr15d2	Afu2g14540	2.166	endoglucanase, putative
426	afr15d3			No match
427	afr15d4	Afu8g05580	1.237	coenzyme A transferase PsecoA
428	afr15d5	Afu1g03740	1.0084	prostate-specific membrane antigen
429	afr15d6	Afu5g13450	2.419	triosephosphate isomerase
430	afr15d7			No match
431	afr15d8			No match
432	afr15d9	Afu3g05510	3.046	ubiquitin C-terminal hydrolase 37
433	afr15e1	Afu7g07170	8.003	reverse transcriptase/protease/endonuclease Pol, putative
434	afr15e10	Afu7g03660	1.2173	conserved hypothetical protein
435	afr15e11	Afu4g07540	2.298	small nucleolar ribonucleoprotein complex subunit, putative
436	afr15e12	Afu4g10350	2.313	polyubiquitin (UbiD), putative
437	afr15e2	Afu5g13760	1.1786	hypothetical protein
438	afr15e3	Afu6g07630	1.1944	dynamin GTPase, putative
439	afr15e4	Afu5g11210	1.1721	molybdopterin binding domain protein
440	afr15e5	Afu5g10060	2.402	cytochrome b5 reductase, putative
441	afr15e6	Afu6g00270	1.1821	conserved hypothetical protein
442	afr15e7			No match
443	afr15e8	Afu3g09620	1.1023	RNA recognition motif. (a.k.a. RRM, RBD, or RNP domain) protein
444	afr15e9			No match
445	afr15f1			No match
446	afr15f10	Afu2g03500	1.0503	sugar transporter, putative
447	afr15f11	Afu1g08960	1.0192	Arpp19 family protein
448	afr15f12			No match
449	afr15f2			No match
450	afr15f3	Afu3g06050	1.0925	fungal specific transcription factor
451	afr15f4	Afu5g13930	1.1792	CCCH finger DNA binding protein, putative
452	afr15f5	Afu6g13120	3.125	filament-forming protein (Tpr/p270), putative
453	afr15f6	Afu3g09090	1.1001	topoisomerase I-binding RS protein, putative
454	afr15f7	Afu7g04870	1.2203	hypothetical protein
455	afr15f8	Afu4g08295	1.1294	histone h1.3., putative
456	afr15f9	Afu1g17170	1.0408	alpha-ketoglutarate-dependent taurine dioxygenase
457	afr15g1	Afu2g17160	2.178	25D9-9
458	afr15g10			No match
459	afr15g11	Afu4g06070	1.1242	translation initiation regulator (Gcn20), putative
460	afr15g12			No match
461	afr15g2	Afu1g04460	1.0101	lysyl-tRNA synthetase, putative
462	afr15g3	Afu5g06550	2.376	filamentation protein (Rhf1), putative
463	afr15g4			No match
464	afr15g5			No match
465	afr15g6	Afu2g03220	1.0499	integral membrane protein
466	afr15g7	Afu4g07690	1.1284	phosphoribosylaminoimidazolecarboxamide formyltransferase/IMP cyclohydrolase
467	afr15g8	Afu2g04220	1.0521	homogentisate 1,2-dioxygenase
468	afr15g9	Afu1g09440	1.0208	ribosomal protein S23 (S12)
469	afr15h1	Afu2g12060	2.147	F-box and WD repeat-containing protein
470	afr15h10	Afu6g08120	4.031	checkpoint protein kinase (SldA), putative
471	afr15h11	Afu5g09340	1.1674	Phospholipase/Carboxylesterase superfamily
472	afr15h12	Afu5g01430	1.1479	ThiJ/PfpI family protein
473	afr15h2	Afu4g06350	2.286	rna binding protein
474	afr15h3	Afu1g16220	4.005	C6 transcription factor, putative
475	afr15h4	Afu1g09370	1.0207	pentatricopeptide repeat protein
476	afr15h5			No match
477	afr15h6	Afu2g02270	1.0477	ribosomal protein S14p/S29e
478	afr15h7	Afu3g07860	5.004	glycosyl transferase
479	afr15h8	Afu5g01860	1.149	p21-Arc
480	afr15h9	Afu3g04230	3.045	transcription initiation factor IIF subunit alpha, putative
481	afr16a1	Afu1g12790	2.065	hypothetical protein
482	afr16a10	Afu2g14540	2.166	endoglucanase, putative
483	afr16a11	Afu4g03540	1.1211	integral membrane protein , putative
484	afr16a12	Afu3g08260	2.221	cohesin complex subunit (Psm1), putative
485	afr16a2	Afu8g02850	1.2331	actin binding protein, putative
486	afr16a3	Afu6g10230	1.2012	FAD dependent oxidoreductase superfamily
487	afr16a4			No match
488	afr16a5	Afu1g15440	1.0358	alpha-1,3-glucan synthase, putative
489	afr16a6	Afu8g04210	2.564	triacylglycerol lipase, putative
490	afr16a7			No match
491	afr16a8	Afu1g02130	1.0043	DUF221 domain protein, putative
492	afr16a9	Afu4g11160	1.1355	cell division control protein 31
493	afr16b1	Afu8g02650	2.56	ABC multidrug transporter, putative
494	afr16b10	Afu1g04520	1.0103	Hypothetical protein
495	afr16b11			No match
496	afr16b12			No match
497	afr16b2			No match
498	afr16b3	Afu5g06510	2.375	GTP binding protein, putative
499	afr16b4	Afu5g13340	2.418	protein phosphatase 2C, putative
500	afr16b5	Afu3g13210	2.249	protein kinase domain-containing protein
501	afr16b6			No match
502	afr16b7	Afu2g08210	1.0595	conserved hypothetical protein
503	afr16b8	Afu1g04840	2.023	RNP domain protein
504	afr16b9			No match
505	afr16c1			No match
506	afr16c10	Afu5g06230	1.1582	gaba-specific permease
507	afr16c11	Afu3g12450	3.057	DIL and Ankyrin domain protein
508	afr16c12	Afu3g10790	1.1058	hypothetical protein
509	afr16c2			No match
510	afr16c3			No match
511	afr16c4	Afu2g09090	1.0616	prohibitin, putative
512	afr16c5	Afu2g00790	1.0444	hypothetical protein
513	afr16c6	Afu6g08560	2.477	nonribosomal peptide synthase (NRPS), putative
514	afr16c7	Afu4g12200	1.1377	hypothetical protein
515	afr16c8	Afu4g13160	1.1401	TPR domain protein
516	afr16c9	Afu4g02970	2.273	plasma membrane channel protein (Ist2), putative
517	afr16d1	Afu1g04140	1.0092	hypothetical protein
518	afr16d10	Afu7g03780	2.524	YT521-B-like splicing factor, putative
519	afr16d11	Afu1g15020	1.0345	40S ribosomal protein S5
520	afr16d12	Afu6g04360	2.455	ABC drug exporter AtrF
521	afr16d2	Afu4g06570	2.289	ras guanine-nucleotide exchange protein, putative
522	afr16d3	Afu4g08760	1.1306	phospho-2-dehydro-3-deoxyheptonate aldolase, class II
523	afr16d4	Afu2g12520	1.0685	hypothetical protein
524	afr16d5			No match
525	afr16d6			No match
526	afr16d7	Afu6g04530	1.1895	conserved hypothetical protein
527	afr16d8	Afu7g02510	1.2171	hypothetical protein
528	afr16d9	Afu2g15520	1.0753	FAD monooxygenase, putative
529	afr16e1	Afu1g01190	2.003	hypothetical protein
530	afr16e10			No match
531	afr16e11	Afu1g13150	1.0292	Smr domain protein
532	afr16e12			No match
533	afr16e2	Afu2g09540	4.01	cytochrome P450 family protein, putative
534	afr16e3	Afu5g07540	3.097	conserved hypothetical protein
535	afr16e4	Afu5g03090	4.024	small nucleolar ribonucleoprotein complex subunit (Pwp2), putative
536	afr16e5	Afu3g15390	1.1159	MFS transporter, putative
537	afr16e6	Afu7g00740	2.512	protein kinase, putative
538	afr16e7			No match
539	afr16e8			No match
540	afr16e9	Afu2g04360	2.118	WD repeat protein
541	afr16f1	Afu4g06270	1.1248	hypothetical protein
542	afr16f10	Afu5g10300	2.403	hypothetical protein
543	afr16f11	Afu1g09770	1.0215	La domain family
544	afr16f12	Afu3g02100	2.193	short-chain dehydrogenase/reductase family protein, putative
545	afr16f2	Afu6g11670	2.493	conserved hypothetical protein
546	afr16f3			No match
547	afr16f4	Afu1g11160	2.057	Sas10/Utp3 family protein
548	afr16f5			No match
549	afr16f6	Afu2g17060	1.0793	60S ribosome subunit biogenesis protein (Nip7), putative
550	afr16f7	Afu5g00910	1.1467	mannose binding protein, putative
551	afr16f8			No match
552	afr16f9	Afu2g16020	1.0768	t-complex protein 1, alpha subunit, putative
553	afr16g1	Afu7g03780	2.524	YT521-B-like splicing factor, putative
554	afr16g10	Afu3g09140	1.1004	endo 1,5-alpha-arabinase
555	afr16g11	Afu7g06650	1.2243	alpha/beta hydrolase, putative
556	afr16g12	Afu4g13090	1.1399	MFS transporter, putative
557	afr16g2			No match
558	afr16g3	Afu4g11630	3.084	hypothetical protein
559	afr16g4	Afu5g11280	1.1724	conserved hypothetical protein
560	afr16g5			No match
561	afr16g6	Afu1g04810	1.0113	hypothetical protein
562	afr16g7			No match
563	afr16g8			No match
564	afr16g9	Afu2g11390	1.0658	hypothetical protein
565	afr16h1			No match
566	afr16h10	Afu8g02710	1.233	C6 transcription factor, putative
567	afr16h11			No match
568	afr16h12	Afu1g17320	3.122	endo-arabinanase, putative
569	afr16h2	Afu3g05510	3.046	ubiquitin C-terminal hydrolase 37
570	afr16h3			No match
571	afr16h4			No match
572	afr16h5	Afu1g05470	1.0135	3-oxo-5-alpha-steroid 4-dehydrogenase, putative
573	afr16h6	Afu2g08670	1.0606	acetyl-CoA carboxylase
574	afr16h7	Afu1g07130	3.01	dienelactone hydrolase family protein
575	afr16h8	Afu8g02320	1.2318	glycosyl transferase, group 2 family protein domain protein
576	afr16h9			No match
577	afr17a1	Afu6g08810	1.1967	NADH-ubiquinone oxidoreductase 304 kDa subunit precursor
578	afr17a10	Afu2g16430	1.0779	hypothetical protein
579	afr17a11	Afu6g03650	6.004	possible transposase
580	afr17a12	Afu5g14390	1.1807	C6 transcription factor, putative
581	afr17a2	Afu6g08670	2.482	glutamic acid-rich protein cNBL1700, putative
582	afr17a3			No match
583	afr17a4			No match
584	afr17a5			No match
585	afr17a6	Afu1g11420	2.06	cell wall biogenesis protein phosphatase Ssd1, putative
586	afr17a7			No match
587	afr17a8			No match
588	afr17a9	Afu8g05540	1.2369	hypothetical protein
589	afr17b1			No match
590	afr17b10	Afu2g13520	2.157	conserved hypothetical protein
591	afr17b11			No match
592	afr17b12	Afu1g07630	1.0185	zinc knuckle domain protein (Byr3), putative
593	afr17b2			No match
594	afr17b3	Afu2g14390	2.165	methyltransferase, putative
595	afr17b4			No match
596	afr17b5	Afu6g02880	1.1857	possible transposase
597	afr17b6	Afu6g09990	1.2005	importin beta-4 subunit, putative
598	afr17b7	Afu5g01640	1.1485	ankyrin repeat protein
599	afr17b8	Afu1g07090	6.002	conserved hypothetical protein
600	afr17b9	Afu3g02140	2.194	large conductance mechanosensitive channel, putative
601	afr17c1	Afu5g10840	2.406	conserved hypothetical protein
602	afr17c10	Afu2g14210	1.0722	mitochondrial dihydroxy acid dehydratase, putative
603	afr17c11			No match
604	afr17c12	Afu6g09190	1.1978	metallopeptidase family M24, putative
605	afr17c2			No match
606	afr17c3			No match
607	afr17c4	Afu8g01350	2.553	hypothetical protein
608	afr17c5	Afu3g12580	2.246	related to hexose transporter protein, putative
609	afr17c6	Afu1g09070	1.0198	hypothetical protein
610	afr17c7	Afu6g04000	3.11	GTPase activating protein (Tsc2), putative
611	afr17c8	Afu7g08600	1.226	hypothetical protein
612	afr17c9			No match
613	afr17d1			No match
614	afr17d10	Afu2g12150	5.003	midasin, putative
615	afr17d11			No match
616	afr17d12	Afu1g04830	3.006	abaA protein
617	afr17d2			No match
618	afr17d3			No match
619	afr17d4			No match
620	afr17d5	Afu4g02820	1.1199	methylisocitrate lyase
621	afr17d6	Afu1g16150	3.022	hypothetical protein
622	afr17d7	Afu8g04460	1.2344	cytoplasmic dynein intermediate chain, putative
623	afr17d8	Afu8g01350	2.553	hypothetical protein
624	afr17d9	Afu7g02490	1.217	mitochondrial molecular chaperone (Atp12), putative
625	afr17e1	Afu6g07500	3.113	DNA excision repair protein Rad2
626	afr17e10			No match
627	afr17e11			No match
628	afr17e12	Afu2g06000	2.126	NAD+ dependent glutamate dehydrogenase, putative
629	afr17e2	Afu1g11450	3.013	myosin class II heavy chain (MHC), putative
630	afr17e3			No match
631	afr17e4	Afu7g01730	1.2149	phosphatidylserine decarboxylase family protein
632	afr17e5	Afu5g12970	1.1767	hypothetical protein
633	afr17e6			No match
634	afr17e7	Afu1g07340	1.018	cytochrome P450, putative
635	afr17e8	Afu3g06790	1.0946	RNA-directed RNA polymerase (Sad-1), putative
636	afr17e9	Afu2g00270	2.1	hypothetical protein
637	afr17f1	Afu6g09210	1.1979	SIR2 family histone deacetylase, putative
638	afr17f10	Afu4g08680	2.303	hypothetical protein
639	afr17f11			No match
640	afr17f12			No match
641	afr17f2	Afu6g09660	3.118	nonribosomal peptide synthase (NRPS), putative
642	afr17f3	Afu5g06260	4.025	SNF2 family helicase/ATPase (Ino80), putative
643	afr17f4	Afu5g03290	2.365	hypothetical protein
644	afr17f5			No match
645	afr17f6	Afu6g08650	2.48	hypothetical protein
646	afr17f7	Afu4g04140	5.008	hypothetical protein
647	afr17f8	Afu4g08630	3.073	phytase
648	afr17f9	Afu3g11370	2.241	mitochondrial large ribosomal subunit L49, putative
649	afr17g1	Afu4g03770	2.276	chlorohydrolase family protein
650	afr17g10	Afu2g18020	1.0819	Transferase family superfamily
651	afr17g11			No match
652	afr17g12	Afu4g06480	2.287	dDENN domain protein
653	afr17g2			No match
654	afr17g3	Afu3g06930	1.095	hypothetical protein
655	afr17g4			No match
656	afr17g5	Afu1g04650	1.0107	transposase
657	afr17g6	Afu2g00480	1.0435	aryl-alcohol dehydrogenase (AAD), putative
658	afr17g7			No match
659	afr17g8			No match
660	afr17g9	Afu2g15610	3.041	mitochondrial DNA-directed RNA polymerase, putative
661	afr17h1			No match
662	afr17h10	Afu6g07690	3.114	mRNA cap methyltransferase
663	afr17h11	Afu2g01360	1.0455	GAF domain-containing proteins
664	afr17h12	Afu1g04960	1.0118	Leucine Rich Repeat domain protein
665	afr17h2	Afu8g02640	2.559	C6 transcription factor, putative
666	afr17h3	Afu5g02800	3.093	C6 transcription factor, putative
667	afr17h4	Afu1g03600	2.014	exo-beta-1,3-glucanase (Exg1), putative
668	afr17h5	Afu2g07610	1.0581	alcohol dehydrogenase PAN2
669	afr17h6	Afu1g17370	1.041	scf1 protein
670	afr17h7	Afu6g09370	1.1986	RING finger protein
671	afr17h8	Afu2g14000	1.0718	conserved hypothetical protein
672	afr17h9	Afu5g03960	3.094	class V chitinase Chi100
673	afr18a1	Afu7g03790	3.134	ARF GTPase activator (Csx2), putative
674	afr18a10	Afu5g09460	4.027	ABC transporter, putative
675	afr18a11			No match
676	afr18a12	Afu3g11130	1.1066	RINT-1 family protein
677	afr18a2			No match
678	afr18a3			No match
679	afr18a4	Afu1g10360	2.05	conserved hypothetical protein
680	afr18a5			No match
681	afr18a6	Afu3g12690	1.1102	conserved hypothetical protein
682	afr18a7	Afu6g00580	2.426	ankyrin repeat protein
683	afr18a8	Afu6g04360	2.455	ABC drug exporter AtrF
684	afr18a9			No match
685	afr18b1			No match
686	afr18b10	Afu5g09170	1.1666	C2H2 finger domain protein, putative
687	afr18b11	Afu4g12620	2.34	copper-transporting ATPase, putative
688	afr18b12			No match
689	afr18b2			No match
690	afr18b3			No match
691	afr18b4	Afu1g00180	1.0002	hypothetical protein
692	afr18b5	Afu3g13210	2.249	protein kinase domain-containing protein
693	afr18b6			No match
694	afr18b7	Afu8g02550	3.142	MFS peptide transporter, putative
695	afr18b8	Afu1g14710	1.0334	beta-glucosidase 1
696	afr18b9	Afu1g13470	1.0305	prohibitin, putative
697	afr18c1			No match
698	afr18c10	Afu5g11170	2.407	nucleosome remodeling complex ATPase subunit (Snf2h), putative
699	afr18c11	Afu4g04760	2.281	ATM related kinase (UvsB), putative
700	afr18c12			No match
701	afr18c2	Afu7g04620	1.2196	hypothetical protein
702	afr18c3	Afu7g00190	2.511	hypothetical protein
703	afr18c4			No match
704	afr18c5	Afu5g01220	1.1477	hypothetical protein
705	afr18c6	Afu6g08600	2.479	transcription factor TFIID complex 145 kDa subunit, putative
706	afr18c7	Afu6g05160	1.1912	C2H2 transcription factor (Azf1), putative
707	afr18c8	Afu6g08320	2.471	conserved hypothetical protein
708	afr18c9			No match
709	afr18d1			No match
710	afr18d10			No match
711	afr18d11	Afu6g12220	1.205	isochorismatase family hydrolase, putative
712	afr18d12			No match
713	afr18d2	Afu7g00830	1.2131	alpha/beta hydrolase, putative
714	afr18d3	Afu3g15340	3.066	hypothetical protein
715	afr18d4	Afu3g14260	2.254	mismatched base pair and cruciform DNA recognition protein, putative
716	afr18d5	Afu2g02460	1.048	conserved hypothetical protein
717	afr18d6	Afu2g14770	1.0734	Type I phosphodiesterase / nucleotide pyrophosphatase family protein
718	afr18d7	Afu6g13890	1.209	hypothetical protein
719	afr18d8	Afu4g11140	2.32	DNA polymerase iota, putative
720	afr18d9			No match
721	afr18e1	Afu2g17800	2.181	C6 transcription factor, putative
722	afr18e10	Afu8g06180	1.2381	DOC family protein, putative
723	afr18e11			No match
724	afr18e12			No match
725	afr18e2			No match
726	afr18e3	Afu3g14990	2.261	alpha/beta hydrolase
727	afr18e4	Afu8g01660	1.2299	hypothetical protein
728	afr18e5	Afu2g06170	1.0576	conserved hypothetical protein
729	afr18e6	Afu1g09210	1.0203	AAA family ATPase, putative
730	afr18e7	Afu3g08870	4.014	conserved hypothetical protein
731	afr18e8	Afu6g09780	1.1999	class V chitinase, putative
732	afr18e9			No match
733	afr18f1			No match
734	afr18f10			No match
735	afr18f11			No match
736	afr18f12	Afu4g14040	1.1422	Hsp70 family protein
737	afr18f2	Afu7g01680	3.132	hypothetical protein
738	afr18f3			No match
739	afr18f4	Afu3g06580	2.211	WD repeat protein
740	afr18f5	Afu4g07670	4.02	conserved hypothetical protein
741	afr18f6			No match
742	afr18f7	Afu6g07500	3.113	DNA excision repair protein Rad2
743	afr18f8	Afu3g14100	1.1133	Elongator associated protein Kti12, putative
744	afr18f9	Afu7g04860	2.535	dimethyladenosine transferase
745	afr18g1	Afu2g14220	2.162	conserved hypothetical protein
746	afr18g10			No match
747	afr18g11			No match
748	afr18g12	Afu3g04050	1.0903	hypothetical protein
749	afr18g2			No match
750	afr18g3	Afu7g07170	8.003	reverse transcriptase/protease/endonuclease Pol, putative
751	afr18g4			No match
752	afr18g5			No match
753	afr18g6			No match
754	afr18g7	Afu4g02650	2.271	maltose permease
755	afr18g8	Afu1g07130	3.01	dienelactone hydrolase family protein
756	afr18g9	Afu2g10600	1.0644	NADH-ubiquinone oxidoreductase 299 kDa subunit, putative
757	afr18h1	Afu3g11870	1.1082	F-box and WD40 domain protein, putative
758	afr18h10	Afu1g15680	2.084	C6 finger domain protein, putative
759	afr18h11			No match
760	afr18h12			No match
761	afr18h2			No match
762	afr18h3			No match
763	afr18h4			No match
764	afr18h5			No match
765	afr18h6			No match
766	afr18h7			No match
767	afr18h8	Afu8g07370	2.333	conserved hypothetical protein
768	afr18h9	Afu1g11160	2.057	Sas10/Utp3 family protein
769	afr19a1	Afu3g08950	1.0999	hypothetical protein
770	afr19a10	Afu3g03470	1.0893	hypothetical protein
771	afr19a11	Afu1g17180	2.096	apoptosis inducing factor, putative
772	afr19a12	Afu1g12130	2.061	possible translation initiation factor
773	afr19a2	Afu1g06600	2.031	SURF6 domain nucleolar protein
774	afr19a3	Afu4g07000	2.294	tyrosine phosphatase family protein
775	afr19a4	Afu3g08040	1.0981	polymerase RNA II DNA directed polypeptide D
776	afr19a5			No match
777	afr19a6	Afu1g14260	2.073	related to TGF beta receptor associated protein 1
778	afr19a7			No match
779	afr19a8	Afu2g10470	2.14	CrgA protein
780	afr19a9	Afu4g00420	1.1168	hypothetical protein
781	afr19b1	Afu4g03070	4.017	DEAD/DEAH box helicase, putative
782	afr19b10	Afu4g14560	3.09	polyketide synthase, putative
783	afr19b11	Afu3g03220	1.0887	conserved hypothetical protein
784	afr19b12	Afu3g09650	1.1025	conserved hypothetical protein
785	afr19b2	Afu2g12380	1.068	conserved hypothetical protein
786	afr19b3	Afu8g07090	1.2401	serine-threonine rich protein, putative
787	afr19b4			No match
788	afr19b5			No match
789	afr19b6			No match
790	afr19b7			No match
791	afr19b8	Afu4g14610	2.352	MFS sugar transporter, putative
792	afr19b9	Afu1g07470	1.0183	autophagic death protein (Idi-7), putative
793	afr19c1			No match
794	afr19c10	Afu1g03600	2.014	exo-beta-1,3-glucanase (Exg1), putative
795	afr19c11	Afu4g12240	1.1378	putitive nitrilase homolog
796	afr19c12	Afu6g02710	1.1854	lipase, putative
797	afr19c2	Afu6g11850	1.2044	hypothetical protein
798	afr19c3	Afu7g04860	2.535	dimethyladenosine transferase
799	afr19c4			No match
800	afr19c5			No match
801	afr19c6			No match
802	afr19c7	Afu4g02730	1.1197	O-methylsterigmatocystin oxidoreductase, putative
803	afr19c8			No match
804	afr19c9			No match
805	afr19d1	Afu2g01690	2.108	conserved hypothetical protein
806	afr19d10	Afu1g05000	1.0121	hypothetical protein
807	afr19d11			No match
808	afr19d12	Afu2g10730	1.0645	DNA polymerase alpha catalytic subunit, putative
809	afr19d2			No match
810	afr19d3	Afu1g00730	1.0014	DnaJ domain protein
811	afr19d4	Afu7g01070	1.2138	endo-1,4-beta-mannosidase
812	afr19d5	Afu6g11610	2.491	1,4-beta-D-glucan-cellobiohydrolyase, putative
813	afr19d6	Afu3g10430	2.235	transposase
814	afr19d7	Afu7g01260	1.2142	conserved hypothetical protein
815	afr19d8	Afu8g01920	1.2307	hypothetical protein
816	afr19d9			No match
817	afr19e1			No match
818	afr19e10	Afu4g01370	1.119	hypothetical protein
819	afr19e11	Afu7g00740	2.512	protein kinase, putative
820	afr19e12	Afu2g12940	1.0691	conserved hypothetical protein
821	afr19e2			No match
822	afr19e3	Afu6g09060	1.1975	mitochondrial 60S ribosomal protein L6 precursor
823	afr19e4	Afu3g09850	2.23	DNA mismatch repair protein Msh2, putative
824	afr19e5	Afu1g15050	1.0347	Hsp70 chaperone (Orp150), putative
825	afr19e6			No match
826	afr19e7			No match
827	afr19e8	Afu3g09730	1.1029	hypothetical protein
828	afr19e9			No match
829	afr19f1			No match
830	afr19f10	Afu6g07730	1.1946	plasma membrane antiporter, putative
831	afr19f11	Afu3g03540	2.205	polyketide synthase, putative
832	afr19f12			No match
833	afr19f2			No match
834	afr19f3	Afu4g08590	1.1301	AT DNA binding protein (Thy28), putative
835	afr19f4			No match
836	afr19f5	Afu3g02140	2.194	large conductance mechanosensitive channel, putative
837	afr19f6			No match
838	afr19f7	Afu1g11890	1.0256	serine palmitoyltransferase 2, putative
839	afr19f8	Afu3g14740	2.259	hypothetical protein
840	afr19f9	Afu3g11370	2.241	mitochondrial large ribosomal subunit L49, putative
841	afr19g1	Afu3g12410	1.1097	DNA binding protein
842	afr19g10			No match
843	afr19g11			No match
844	afr19g12	Afu4g08630	3.073	phytase
845	afr19g2	Afu6g02360	2.435	hypothetical protein
846	afr19g3	Afu6g04710	2.457	hypothetical protein
847	afr19g4	Afu4g13010	1.1396	conserved hypothetical protein
848	afr19g5	Afu5g01730	4.023	MYB DNA-binding domain protein
849	afr19g6	Afu2g15450	1.0751	hypothetical protein
850	afr19g7	Afu5g01160	1.1474	monosaccharide transporter
851	afr19g8	Afu1g08830	1.019	Golgi matrix protein, putative
852	afr19g9			No match
853	afr19h1			No match
854	afr19h10	Afu4g11010	3.083	sit4-associating protein sap185
855	afr19h11	Afu2g03390	2.115	histone deacetylase RpdA
856	afr19h12	Afu1g06970	1.0171	hypothetical protein
857	afr19h2	Afu4g07000	2.294	tyrosine phosphatase family protein
858	afr19h3	Afu5g13550	1.1781	hypothetical protein
859	afr19h4	Afu1g10990	2.055	ribosomal RNA processing protein, putative
860	afr19h5			No match
861	afr19h6	Afu2g01920	3.026	glutaminyl-tRNA synthetase
862	afr19h7	Afu7g04790	2.534	hypothetical protein
863	afr19h8	Afu2g12030	1.0672	histone acetyltransferase type b catalytic subunit, putative
864	afr19h9	Afu8g06290	9.001	reverse transcriptase, RNaseH
865	afr1a1			No match
866	afr1a10	Afu2g07710	2.129	mRNA splicing factor RNA helicase (Cdc28), putative
867	afr1a11	Afu1g15190	1.035	hypothetical protein
868	afr1a12	Afu2g15290	1.0745	DUF636 domain protein
869	afr1a2	Afu4g08240	1.1292	alcohol dehydrogenase, zinc-containing
870	afr1a3	Afu6g12730	2.498	integral membrane protein
871	afr1a4	Afu3g02080	1.0865	allantoate permease
872	afr1a5	Afu6g08520	2.474	adenylate cyclase AcyA
873	afr1a6			No match
874	afr1a7	Afu8g07320	1.2409	hypothetical protein
875	afr1a8	Afu1g14090	3.019	histidinol-phosphate aminotransferase
876	afr1a9	Afu4g14270	1.1429	Polyketide synthase
877	afr1b1	Afu5g11400	2.408	mRNA cleavage factor complex II protein Clp1, putative
878	afr1b10	Afu7g04200	1.2185	conserved hypothetical protein
879	afr1b11	Afu7g08590	1.2259	hypothetical protein
880	afr1b12	Afu7g08260	2.546	hypothetical protein
881	afr1b2			No match
882	afr1b3			No match
883	afr1b4	Afu3g12340	2.245	conserved hypothetical protein
884	afr1b5	Afu8g06220	1.2383	conserved hypothetical protein
885	afr1b6	Afu4g03300	1.1207	transposase, putative
886	afr1b7	Afu5g12470	1.175	oxidoreductase, 2OG-Fe(II) oxygenase family
887	afr1b8			No match
888	afr1b9	Afu3g11380	1.1071	ARID/BRIGHT domain protein (SWI1), putative
889	afr1c1	Afu2g16090	2.172	karyopherin alpha subunit, putative
890	afr1c10	Afu2g05490	1.0554	HEAT repeat protein
891	afr1c11			No match
892	afr1c12			No match
893	afr1c2			No match
894	afr1c3	Afu6g12330	1.2055	WD domain protein
895	afr1c4	Afu7g08290	1.2255	WD repeat protein
896	afr1c5	Afu1g17430	2.099	tyrosinase
897	afr1c6	Afu1g12610	1.0276	Hsp70 chaperone Hsp88
898	afr1c7	Afu1g03560	1.008	peroxisomal protein car1
899	afr1c8	Afu4g01350	2.266	hypothetical protein
900	afr1c9			No match
901	afr1d1			No match
902	afr1d10	Afu1g11630	3.014	repressor protein
903	afr1d11			No match
904	afr1d12	Afu2g07920	1.0586	cytochrome P450, putative
905	afr1d2	Afu5g14030	1.1795	endo-1,3(4)-beta-glucanase, putative
906	afr1d3	Afu1g01860	1.0038	hypothetical protein
907	afr1d4	Afu6g07880	4.03	DUF500 and SH3 domain protein
908	afr1d5			No match
909	afr1d6	Afu1g09120	1.02	amino acid permease, putative
910	afr1d7	Afu2g14110	1.072	sulfur metabolite repression control protein SconB, putative
911	afr1d8	Afu3g15200	1.1156	hypothetical protein
912	afr1d9			No match
913	afr1e1	Afu5g10790	1.1711	conserved hypothetical protein
914	afr1e10	Afu7g02130	1.216	conserved hypothetical protein
915	afr1e11			No match
916	afr1e12	Afu5g12660	1.1758	phosphotidylinositol kinase tel1, putative
917	afr1e2	Afu8g04510	1.2348	pirin, putative
918	afr1e3			No match
919	afr1e4			No match
920	afr1e5	Afu5g13090	2.415	alpha-1,2-mannosyltransferase, putative
921	afr1e6	Afu8g03910	1.2332	hypothetical protein
922	afr1e7	Afu6g07880	4.03	DUF500 and SH3 domain protein
923	afr1e8	Afu4g03440	1.1209	conserved hypothetical protein
924	afr1e9	Afu5g15070	1.1819	antioxidant protein LsfA
925	afr1f1	Afu6g12800	1.2063	uroporphyrinogen-III synthase (UroS), putative
926	afr1f10			No match
927	afr1f11	Afu2g05040	2.122	glycerol:H+ symporter (Gup1), putative
928	afr1f12	Afu7g06340	1.2233	hypothetical protein
929	afr1f2	Afu5g02140	2.361	inositol polyphosphate phosphatase, putative
930	afr1f3	Afu8g06550	1.2391	carbonic anhydrase family protein
931	afr1f4	Afu5g07930	2.389	AP-2 adaptor complex subunit mu, putative
932	afr1f5			No match
933	afr1f6	Afu6g14520	1.2106	peptide transporter ptr2
934	afr1f7	Afu3g15020	1.1152	high affinity methionine permease
935	afr1f8	Afu2g03610	1.0507	IMP dehydrogenase, putative
936	afr1f9			No match
937	afr1g1			No match
938	afr1g10	Afu4g01350	2.266	hypothetical protein
939	afr1g11	Afu6g12860	1.2066	DUF124 domain protein
940	afr1g12	Afu5g13750	1.1785	caleosin
941	afr1g2			No match
942	afr1g3	Afu1g15850	1.0373	C6 transcription factor, putative
943	afr1g4			No match
944	afr1g5	Afu7g02560	1.2172	D-lactate dehydrogenase (cytochrome)
945	afr1g6	Afu5g00200	2.354	conserved hypothetical protein
946	afr1g7	Afu8g07265	1.2408	exopolygalacturonase PGX1
947	afr1g8			No match
948	afr1g9			No match
949	afr1h1	Afu1g04660	1.0108	Ribosomal L15
950	afr1h10	Afu3g10550	2.237	hypothetical protein
951	afr1h11	Afu3g03790	1.0898	hypothetical protein
952	afr1h12			No match
953	afr1h2	Afu3g02690	1.0874	hypothetical protein
954	afr1h3	Afu2g09680	2.136	PB1 domain protein, putative
955	afr1h4	Afu4g08170	1.1289	succinate-semialdehyde dehydrogenase, putative
956	afr1h5	Afu4g00230	1.1162	oxidoreductase, 2OG-Fe(II) oxygenase family
957	afr1h6	Afu4g11720	3.085	phosphatidyl synthase
958	afr1h7	Afu5g09670	1.1685	RNase III domain protein
959	afr1h8	Afu3g13580	1.1124	dynamin GTPase, putative
960	afr1h9			No match
961	afr20a1			No match
962	afr20a10			No match
963	afr20a11	Afu1g03700	3.003	conserved hypothetical protein
964	afr20a12	Afu2g13070	1.0694	arginine-tRNA-protein transferase 1
965	afr20a2	Afu4g11570	1.1367	G-patch domain protein (TFIP11), putative
966	afr20a3			No match
967	afr20a4	Afu7g01930	1.2155	ESDC
968	afr20a5			No match
969	afr20a6			No match
970	afr20a7			No match
971	afr20a8	Afu3g01240	1.0846	hypothetical protein
972	afr20a9			No match
973	afr20b1	Afu4g08730	3.074	conserved hypothetical protein
974	afr20b10	Afu5g07440	1.1618	GTPase activating protein (Gyp2), putative
975	afr20b11			No match
976	afr20b12	Afu1g07680	2.039	Ras-related GTPase (Rab2), putative
977	afr20b2	Afu8g01960	2.49	hypothetical protein
978	afr20b3	Afu1g03120	1.0065	hypothetical protein
979	afr20b4			No match
980	afr20b5	Afu5g08700	3.098	myosin type II heavy chain, putative
981	afr20b6	Afu4g14080	1.1424	cell surface antigen spherulin 4, putative
982	afr20b7	Afu3g00120	1.082	N amino acid permease (Mtr), putative
983	afr20b8			No match
984	afr20b9	Afu7g00240	1.2117	beta-glucosidase
985	afr20c1	Afu7g06060	1.2224	siderochrome-iron transporter (Sit1), putative
986	afr20c10	Afu2g03440	1.0502	F-box domain protein
987	afr20c11			No match
988	afr20c12	Afu2g15870	1.0764	importin beta-5 subunit, putative
989	afr20c2	Afu1g12400	1.0267	conserved hypothetical protein
990	afr20c3			No match
991	afr20c4	Afu6g03430	1.1868	C6 finger domain protein, putative
992	afr20c5			No match
993	afr20c6	Afu5g14810	1.1816	pyruvate decarboxylase, putative
994	afr20c7			No match
995	afr20c8			No match
996	afr20c9			No match
997	afr20d1	Afu3g07860	5.004	glycosyl transferase
998	afr20d10			No match
999	afr20d11			No match
1000	afr20d12	Afu2g16950	2.175	hypothetical protein
1001	afr20d2	Afu8g00340	1.2265	hypothetical protein
1002	afr20d3	Afu2g04450	3.032	HECT domain protein
1003	afr20d4	Afu8g05440	1.2366	mitochondrial ATPase subunit (ATP4), putative
1004	afr20d5			No match
1005	afr20d6	Afu7g06480	1.2238	hypothetical protein
1006	afr20d7	Afu5g01600	1.1483	PHP domain protein
1007	afr20d8			No match
1008	afr20d9	Afu3g06940	1.0951	C2H2 zinc finger domain protein, putative
1009	afr20e1	Afu3g07220	1.0961	conserved hypothetical protein
1010	afr20e10	Afu3g09850	2.23	DNA mismatch repair protein Msh2, putative
1011	afr20e11			No match
1012	afr20e12	Afu1g07680	2.039	Ras-related GTPase (Rab2), putative
1013	afr20e2	Afu5g00410	1.1448	conserved hypothetical protein
1014	afr20e3	Afu6g12110	1.2049	trpE2
1015	afr20e4			No match
1016	afr20e5	Afu8g06500	1.2389	hypothetical protein
1017	afr20e6			No match
1018	afr20e7			No match
1019	afr20e8	Afu4g06750	2.292	protein kinase, putative
1020	afr20e9			No match
1021	afr20f1	Afu6g00510	1.1829	NADP-dependent alcohol dehydrogenase
1022	afr20f10	Afu6g12080	4.032	nonribosomal peptide synthase (NRPS), putative
1023	afr20f11	Afu1g07150	2.035	RING finger domain protein (Rnf10), putative
1024	afr20f12	Afu5g00630	1.1456	choline dehydrogenase, putative
1025	afr20f2	Afu1g15340	1.0355	polymerase
1026	afr20f3	Afu4g04620	1.1239	outer membrane protein, OMP85 family
1027	afr20f4	Afu2g16440	1.078	hypothetical protein
1028	afr20f5	Afu6g12520	2.496	response regulator, putative
1029	afr20f6	Afu3g12580	2.246	related to hexose transporter protein, putative
1030	afr20f7			No match
1031	afr20f8	Afu2g02250	2.109	allantoinase
1032	afr20f9	Afu5g06750	2.575	protein kinase, putative
1033	afr20g1	Afu6g08080	2.47	glycosyl hydrolase, family 15
1034	afr20g10			No match
1035	afr20g11	Afu2g08650	1.0605	RING finger membrane protein
1036	afr20g12	Afu1g10500	2.052	Vesicle transport v-SNARE protein superfamily
1037	afr20g2			No match
1038	afr20g3	Afu8g06290	9.001	reverse transcriptase, RNaseH
1039	afr20g4	Afu5g01730	4.023	MYB DNA-binding domain protein
1040	afr20g5	Afu3g10120	1.1039	TATA-box binding protein
1041	afr20g6	Afu4g10340	2.312	C6 finger domain protein, putative
1042	afr20g7	Afu5g12520	1.1751	conserved transmembrane protein
1043	afr20g8			No match
1044	afr20g9	Afu1g08910	2.04	conserved hypothetical protein
1045	afr20h1	Afu3g02560	2.197	hypothetical protein
1046	afr20h10	Afu6g09380	1.1987	hypothetical protein
1047	afr20h11	Afu1g10500	2.052	Vesicle transport v-SNARE protein superfamily
1048	afr20h12			No match
1049	afr20h2	Afu6g08880	3.117	ubiquitin fusion degradation protein (UFD4), putative
1050	afr20h3	Afu3g12730	1.1104	transcription factor iiib 70 kd subunit
1051	afr20h4	Afu5g08050	2.39	aminopeptidase P, putative
1052	afr20h5			No match
1053	afr20h6	Afu3g06430	1.0938	GDP/GTP exchange factor Sec2p, putative
1054	afr20h7	Afu5g01730	4.023	MYB DNA-binding domain protein
1055	afr20h8	Afu3g11750	1.1079	oxysterol binding protein (Osh5), putative
1056	afr20h9	Afu1g04320	1.0096	ribosomal protein S8.e
1057	afr21a1	Afu6g13410	2.501	nuclear mRNA splicing factor, putative
1058	afr21a10			No match
1059	afr21a11	Afu4g09010	4.021	conserved hypothetical protein
1060	afr21a12	Afu1g01680	1.0032	branched-chain amino acid aminotransferase
1061	afr21a2			No match
1062	afr21a3	Afu5g11810	3.103	cytoplasmic dynein heavy chain
1063	afr21a4			No match
1064	afr21a5	Afu1g09590	1.021	conserved hypothetical protein
1065	afr21a6	Afu2g08640	1.0604	conserved hypothetical protein
1066	afr21a7	Afu6g01950	2.431	hypothetical protein
1067	afr21a8	Afu1g13410	2.068	hypothetical protein
1068	afr21a9	Afu4g00770	2.264	hypothetical protein
1069	afr21b1	Afu5g06290	4.026	MFS transporter, putative
1070	afr21b10			No match
1071	afr21b11			No match
1072	afr21b12	Afu3g10480	2.236	conserved hypothetical protein
1073	afr21b2	Afu7g00550	3.131	NACHT domain protein, putative
1074	afr21b3	Afu6g07970	1.1951	calpain-like protein
1075	afr21b4			No match
1076	afr21b5	Afu3g09510	2.229	3-oxoacyl-(acyl-carrier-protein) reductase
1077	afr21b6			No match
1078	afr21b7	Afu6g14280	2.505	hypothetical protein
1079	afr21b8	Afu2g17700	1.0811	hypothetical protein
1080	afr21b9	Afu2g04260	3.031	conserved hypothetical protein
1081	afr21c1			No match
1082	afr21c10	Afu4g10850	1.1349	hypothetical protein
1083	afr21c11			No match
1084	afr21c12			No match
1085	afr21c2			No match
1086	afr21c3	Afu5g13340	2.418	protein phosphatase 2C, putative
1087	afr21c4	Afu5g11500	1.1729	conserved hypothetical protein
1088	afr21c5			No match
1089	afr21c6			No match
1090	afr21c7			No match
1091	afr21c8			No match
1092	afr21c9	Afu1g09350	1.0206	FUN81 peptide
1093	afr21d1	Afu2g01200	1.0451	SH3 domain protein
1094	afr21d10			No match
1095	afr21d11	Afu1g07620	1.0184	hypothetical protein
1096	afr21d12	Afu4g12440	2.328	sulfate transporter family protein
1097	afr21d2	Afu4g09030	3.077	aminopeptidase
1098	afr21d3	Afu2g14970	2.168	Gamma-butyrobetaine hydroxylase subfamily, putative
1099	afr21d4	Afu2g03120	8.001	cell wall glucanase (Utr2), putative
1100	afr21d5	Afu5g05810	1.1571	homoserine kinase
1101	afr21d6			No match
1102	afr21d7			No match
1103	afr21d8	Afu2g04940	2.121	KH domain protein
1104	afr21d9	Afu1g16810	2.092	aminotransferase, class III
1105	afr21e1			No match
1106	afr21e10			No match
1107	afr21e11	Afu1g04850	2.024	8 kDa cytoplasmic dynein light chain
1108	afr21e12	Afu1g12930	1.0285	G protein complex alpha subunit GpaB
1109	afr21e2	Afu3g10340	1.1045	Rho GTPase Rho 2, putative
1110	afr21e3			No match
1111	afr21e4	Afu1g10270	2.049	pyridoxal reductase (AKR8), putative
1112	afr21e5	Afu6g09440	1.1988	tetrahydrofolylpolyglutamate synthase
1113	afr21e6			No match
1114	afr21e7	Afu1g16290	2.09	ATP dependent RNA helicase (Rok1), putative
1115	afr21e8	Afu4g13520	1.1411	oxidoreductase, short-chain dehydrogenase/reductase family
1116	afr21e9			No match
1117	afr21f1			No match
1118	afr21f10			No match
1119	afr21f11	Afu4g14190	2.347	hypothetical protein
1120	afr21f12	Afu6g08650	2.48	hypothetical protein
1121	afr21f2			No match
1122	afr21f3	Afu8g00730	4.036	retrograde regulation protein 2
1123	afr21f4			No match
1124	afr21f5	Afu3g08100	1.0983	checkpoint protein kinase, putative
1125	afr21f6	Afu6g06400	2.463	Rho GTPase activator (Bem3), putative
1126	afr21f7			No match
1127	afr21f8			No match
1128	afr21f9	Afu3g11400	1.1072	aspartic endopeptidase Pep2
1129	afr21g1	Afu4g00770	2.264	hypothetical protein
1130	afr21g10	Afu6g12820	1.2064	MAP kinase (FUS3/KSS1), putative
1131	afr21g11			No match
1132	afr21g12	Afu3g06220	1.0931	complex I intermediate associated protein CIA30 homolog
1133	afr21g2			No match
1134	afr21g3	Afu6g09480	2.483	conserved hypothetical protein
1135	afr21g4			No match
1136	afr21g5			No match
1137	afr21g6	Afu7g04760	3.135	gamma-glutamyltranspeptidase
1138	afr21g7	Afu3g12940	3.061	C6 transcription factor, putative
1139	afr21g8	Afu8g05090	2.567	conserved hypothetical protein
1140	afr21g9	Afu3g07930	3.053	putative glutathione S-transferase
1141	afr21h1	Afu2g03120	8.001	cell wall glucanase (Utr2), putative
1142	afr21h10	Afu3g10480	2.236	conserved hypothetical protein
1143	afr21h11			No match
1144	afr21h12			No match
1145	afr21h2	Afu2g05970	1.057	PHD finger and JmjC domain protein, putative
1146	afr21h3			No match
1147	afr21h4	Afu2g01600	1.046	sphingomyelin phosphodiesterase, putative
1148	afr21h5	Afu5g08450	1.1649	conserved hypothetical protein
1149	afr21h6	Afu3g11170	2.239	hypothetical protein
1150	afr21h7	Afu1g05650	1.0139	hypothetical protein
1151	afr21h8	Afu5g02310	1.15	alpha/beta hydrolase, putative
1152	afr21h9	Afu5g03330	2.366	conserved hypothetical protein
1153	afr22a1	Afu4g13280	1.1406	zinc knuckle domain protein
1154	afr22a10			No match
1155	afr22a11			No match
1156	afr22a12			No match
1157	afr22a2			No match
1158	afr22a3			No match
1159	afr22a4			No match
1160	afr22a5			No match
1161	afr22a6	Afu6g10980	1.2028	CPSF A subunit region family
1162	afr22a7	Afu6g09220	1.198	SNF2 family helicase/ATPase, putative
1163	afr22a8	Afu8g06930	1.2398	C6 transcription factor, putative
1164	afr22a9			No match
1165	afr22b1			No match
1166	afr22b10			No match
1167	afr22b11	Afu3g13290	1.1118	hypothetical protein
1168	afr22b12	Afu8g02670	1.2329	conserved hypothetical protein
1169	afr22b2	Afu1g10720	1.0235	origin recognition complex subunit Orc1, putative
1170	afr22b3			No match
1171	afr22b4			No match
1172	afr22b5			No match
1173	afr22b6			No match
1174	afr22b7	Afu4g07310	3.072	conserved hypothetical protein
1175	afr22b8	Afu3g09510	2.229	3-oxoacyl-(acyl-carrier-protein) reductase
1176	afr22b9	Afu5g03710	2.37	conserved hypothetical protein
1177	afr22c1	Afu2g00750	3.025	oxidoreductase, 2OG-Fe(II) oxygenase family, putative
1178	afr22c10			No match
1179	afr22c11	Afu5g08060	2.391	importin 13, putative
1180	afr22c12	Afu7g02190	1.2163	zinc knuckle nucleic acid binding protein, putative
1181	afr22c2	Afu5g01130	1.1473	hypothetical protein
1182	afr22c3	Afu5g07960	1.1635	C2H2 finger and ankyrin domain protein, putative
1183	afr22c4			No match
1184	afr22c5	Afu6g08980	1.1972	FF domain protein
1185	afr22c6	Afu2g16970	2.176	mitochondrial large ribosomal subunit L30, putative
1186	afr22c7	Afu1g10080	1.0221	C2H2 transcription factor, putative
1187	afr22c8			No match
1188	afr22c9			No match
1189	afr22d1	Afu3g08170	1.0986	F-box and JmjC domain protein, putative
1190	afr22d10	Afu3g01410	1.0849	polyketide synthase, putative
1191	afr22d11			No match
1192	afr22d12	Afu2g05070	1.0544	hypothetical protein
1193	afr22d2	Afu4g07480	1.1278	hypothetical protein
1194	afr22d3	Afu6g02330	1.1849	hypothetical protein
1195	afr22d4	Afu2g08680	1.0607	hypothetical protein
1196	afr22d5	Afu2g00650	1.0438	arabinosidase
1197	afr22d6	Afu1g15890	2.086	SacI domain protein
1198	afr22d7	Afu5g09060	2.398	RNA binding protein, putative
1199	afr22d8	Afu5g00960	1.147	feruloyl esterase, putative
1200	afr22d9			No match
1201	afr22e1			No match
1202	afr22e10	Afu5g12930	1.1765	C6 finger domain protein, putative
1203	afr22e11			No match
1204	afr22e12			No match
1205	afr22e2			No match
1206	afr22e3			No match
1207	afr22e4	Afu3g07510	2.216	hypothetical protein
1208	afr22e5			No match
1209	afr22e6			No match
1210	afr22e7			No match
1211	afr22e8	Afu7g06200	1.2229	ankyrin repeat protein
1212	afr22e9			No match
1213	afr22f1	Afu2g12150	5.003	midasin, putative
1214	afr22f10			No match
1215	afr22f11	Afu3g01620	2.191	HET domain and ankyrin repeat protein, putative
1216	afr22f12	Afu1g00280	1.0005	hypothetical protein
1217	afr22f2	Afu2g16720	1.0784	DUF1237 domain protein
1218	afr22f3			No match
1219	afr22f4			No match
1220	afr22f5	Afu1g09290	1.0204	cholinephosphate cytidylyltransferase
1221	afr22f6	Afu1g00960	6.001	reverse transcriptase, RNaseH
1222	afr22f7	Afu2g13680	1.0712	calcium/calmodulin-dependent protein kinase, putative
1223	afr22f8			No match
1224	afr22f9	Afu5g11920	1.1737	Vacuolar ATP synthase subunit D, putative
1225	afr22g1			No match
1226	afr22g10	Afu8g07240	1.2407	maltose permease
1227	afr22g11	Afu8g01480	2.554	potassium channel, putative
1228	afr22g12	Afu1g10350	1.0227	phosphoglycerate kinase
1229	afr22g2			No match
1230	afr22g3	Afu1g17400	1.0411	hypothetical protein
1231	afr22g4			No match
1232	afr22g5	Afu1g17430	2.099	tyrosinase
1233	afr22g6			No match
1234	afr22g7			No match
1235	afr22g8	Afu5g07710	1.1627	nuclear migration protein (ApsA), putative
1236	afr22g9			No match
1237	afr22h1	Afu5g14290	1.1801	C6 transcription factor, putative
1238	afr22h10	Afu6g04910	1.1903	leucyl-tRNA synthetase
1239	afr22h11	Afu2g02920	2.114	alpha/beta hydrolase, putative
1240	afr22h12	Afu2g06330	1.0578	ubiquitin C-terminal hydrolase, putative
1241	afr22h2	Afu6g04870	1.1902	VpsB
1242	afr22h3	Afu7g08320	1.2256	heat shock transcription factor
1243	afr22h4			No match
1244	afr22h5	Afu4g13660	2.345	MFS multidrug resistance transporter, putative
1245	afr22h6	Afu2g10470	2.14	CrgA protein
1246	afr22h7			No match
1247	afr22h8	Afu8g01050	1.2282	lipH
1248	afr22h9			No match
1249	afr23a1	Afu3g06870	1.0948	MYB DNA-binding domain protein
1250	afr23a10	Afu8g07030	1.24	endo-1,4-beta-mannosidase, putative
1251	afr23a11	Afu2g03900	1.0515	Acetamidase, putative
1252	afr23a12	Afu3g06480	3.05	SET domain containing protein
1253	afr23a2	Afu5g08550	1.1653	Rho guanyl nucleotide exchange factor, putative
1254	afr23a3	Afu7g00230	1.2116	multidrug resistant protein
1255	afr23a4	Afu6g03650	6.004	possible transposase
1256	afr23a5	Afu6g09020	1.1973	GPI transamidase component Gpi16, putative
1257	afr23a6	Afu3g11290	2.24	hypothetical protein
1258	afr23a7			No match
1259	afr23a8	Afu5g04050	3.095	Scramblase family
1260	afr23a9	Afu4g04270	1.1227	thymidylate synthase
1261	afr23b1	Afu7g02160	1.2162	DNA binding protein
1262	afr23b10	Afu3g14350	2.255	GTP binding protein Guf1, putative
1263	afr23b11			No match
1264	afr23b12	Afu1g05960	4.002	Peptidase family M28 family
1265	afr23b2			No match
1266	afr23b3	Afu7g00800	2.514	acid phosphatase
1267	afr23b4	Afu6g10370	1.2019	RNA lariat debranching enzyme, putative
1268	afr23b5	Afu2g12700	4.011	HET domain protein, putative
1269	afr23b6			No match
1270	afr23b7	Afu2g17070	1.0794	DUF298 domain protein
1271	afr23b8	Afu4g06310	1.125	conserved hypothetical protein
1272	afr23b9	Afu2g04700	3.033	RNA binding effector protein (Scp160), putative
1273	afr23c1	Afu5g10710	1.1709	conserved hypothetical protein
1274	afr23c10			No match
1275	afr23c11	Afu3g14260	2.254	mismatched base pair and cruciform DNA recognition protein
1276	afr23c12	Afu5g04000	1.1551	conserved hypothetical protein
1277	afr23c2			No match
1278	afr23c3			No match
1279	afr23c4	Afu8g01700	3.141	haloalkane dehalogenase family protein
1280	afr23c5	Afu5g14310	2.421	short chain dehydrogenase/reductase family protein
1281	afr23c6	Afu3g06800	1.0947	hypothetical protein
1282	afr23c7	Afu1g07490	2.038	microtubule binding protein HOOK3, putative
1283	afr23c8			No match
1284	afr23c9	Afu1g14770	1.0336	tRNA dihydrouridine synthase, putative
1285	afr23d1	Afu7g00880	1.2133	hypothetical protein
1286	afr23d10	Afu6g12040	1.2048	maltose permease, putative
1287	afr23d11	Afu1g16150	3.022	hypothetical protein
1288	afr23d12	Afu5g13110	1.177	conserved hypothetical protein
1289	afr23d2			No match
1290	afr23d3	Afu3g14290	1.1139	protein kinase, putative
1291	afr23d4	Afu5g11810	3.103	cytoplasmic dynein heavy chain
1292	afr23d5	Afu1g04370	1.0098	hypothetical protein
1293	afr23d6	Afu3g03810	1.0899	hypothetical protein
1294	afr23d7	Afu5g02270	1.1498	C6 transcription factor, putative
1295	afr23d8	Afu6g04470	1.1893	hypothetical protein
1296	afr23d9	Afu3g12560	1.11	allantoicase
1297	afr23e1			No match
1298	afr23e10	Afu7g04500	2.531	ATP phosphoribosyltransferase
1299	afr23e11	Afu1g11070	1.0242	G-patch domain protein, putative
1300	afr23e12	Afu3g00650	1.0833	aminopeptidase Y, putative
1301	afr23e2	Afu4g08720	1.1305	lysophospholipase
1302	afr23e3			No match
1303	afr23e4			No match
1304	afr23e5			No match
1305	afr23e6	Afu5g09460	4.027	ABC transporter, putative
1306	afr23e7	Afu7g04760	3.135	gamma-glutamyltranspeptidase
1307	afr23e8	Afu1g15910	1.0376	C6 transcription factor, putative
1308	afr23e9	Afu6g09930	2.485	bZIP transcription factor (AP-1), putative
1309	afr23f1	Afu2g13080	1.0695	Nudix/MutT family protein
1310	afr23f10			No match
1311	afr23f11			No match
1312	afr23f12	Afu1g09760	1.0214	UPF0171 domain protein
1313	afr23f2	Afu6g08320	2.471	conserved hypothetical protein
1314	afr23f3			No match
1315	afr23f4	Afu6g03700	1.1877	hypothetical protein
1316	afr23f5	Afu1g00190	1.0003	hypothetical protein
1317	afr23f6	Afu1g13500	2.069	transketolase TktA
1318	afr23f7			No match
1319	afr23f8			No match
1320	afr23f9	Afu6g03350	1.1864	acetyltransferase, GNAT family, putative
1321	afr23g1	Afu4g11280	2.322	DUF409 domain protein
1322	afr23g10	Afu4g00290	1.1164	succinyl-CoA synthetase beta subunit, putative
1323	afr23g11	Afu6g07310	1.1933	EF hand domain protein
1324	afr23g12	Afu5g03840	1.1543	oxidoreductase, short chain dehydrogenase/reductase family
1325	afr23g2	Afu4g13660	2.345	MFS multidrug resistance transporter, putative
1326	afr23g3			No match
1327	afr23g4	Afu8g00770	2.55	sugar transporter family protein
1328	afr23g5	Afu1g10100	1.0222	3-oxoacyl-(acyl-carrier-protein) reductase
1329	afr23g6	Afu4g09360	3.078	ATP synthase proteolipid P2, putative
1330	afr23g7	Afu2g15610	3.041	mitochondrial DNA-directed RNA polymerase, putative
1331	afr23g8			No match
1332	afr23g9	Afu4g09920	1.1337	conserved hypothetical protein
1333	afr23h1	Afu1g12310	2.064	GABA permease GabA
1334	afr23h10	Afu2g15860	1.0763	methyltransferase
1335	afr23h11	Afu1g05810	1.0145	conserved hypothetical protein
1336	afr23h12	Afu6g11680	1.2043	thiamine pyrophosphate enzyme, putative
1337	afr23h2	Afu5g08120	2.393	arginine biosynthesis bifunctional protein ArgJ
1338	afr23h3			No match
1339	afr23h4			No match
1340	afr23h5			No match
1341	afr23h6	Afu5g00230	1.1445	hypothetical protein
1342	afr23h7	Afu5g03060	1.1523	hypothetical protein
1343	afr23h8	Afu6g07130	1.1928	C6 transcription factor, putative
1344	afr23h9	Afu8g05230	1.2361	2-hydroxyphytanoyl-CoA lyase, putative
1345	afr24a1	Afu2g12590	2.149	Lectin C-type domain protein
1346	afr24a10	Afu1g05960	4.002	Peptidase family M28 family
1347	afr24a11	Afu4g08870	1.1309	choline transport protein, putative
1348	afr24a12	Afu3g07030	1.0953	glutaminase A
1349	afr24a2	Afu1g15000	1.0344	2-isopropylmalate synthase
1350	afr24a3	Afu2g14350	2.164	AT DNA binding protein, putative
1351	afr24a4	Afu4g12430	1.1384	PSF1 domain protein
1352	afr24a5	Afu8g01860	1.2304	hypothetical protein
1353	afr24a6	Afu3g14610	3.065	cytochrome P450, putative
1354	afr24a7	Afu3g10080	1.1038	serine/threonine protein kinase, putative
1355	afr24a8	Afu5g09930	1.1696	hypothetical protein
1356	afr24a9	Afu8g01970	2.556	extracellular endo-polygalacturonase, putative
1357	afr24b1	Afu7g00970	1.2135	GPI anchored protein, putative
1358	afr24b10	Afu6g14500	1.2105	related to hexose transporter protein
1359	afr24b11	Afu5g11840	1.1733	protein kinase, putative
1360	afr24b12	Afu2g13420	1.07	conserved hypothetical protein
1361	afr24b2	Afu2g12480	1.0684	Golgi integral membrane protein (Cln3), putative
1362	afr24b3	Afu1g17200	2.097	nonribosomal peptide synthase (NRPS), putative
1363	afr24b4	Afu1g05480	3.008	transposase
1364	afr24b5	Afu4g06550	4.019	RING finger domain protein (Znf1), putative
1365	afr24b6	Afu1g15990	3.021	hypothetical protein
1366	afr24b7	Afu4g06240	1.1246	progesterone binding protein, putative
1367	afr24b8	Afu1g11330	1.025	lactonohydrolase, putative
1368	afr24b9	Afu8g04800	3.121	valyl-tRNA synthetase
1369	afr24c1	Afu6g07470	1.1941	conserved hypothetical protein
1370	afr24c10	Afu1g10760	2.054	CCAAT-box-binding transcription factor
1371	afr24c11	Afu6g03480	2.439	nonribosomal peptide synthetase, putative
1372	afr24c12	Afu6g06800	1.1917	peptidase, putative
1373	afr24c2	Afu5g09250	1.1668	transcription factor (Snd1/p100), putative
1374	afr24c3			No match
1375	afr24c4	Afu2g01940	1.0468	conserved hypothetical protein
1376	afr24c5	Afu5g08110	1.1638	origin recognition complex subunit 2, putative
1377	afr24c6			No match
1378	afr24c7	Afu6g13850	1.2089	TBC domain protein (Evi5), putative
1379	afr24c8			No match
1380	afr24c9	Afu2g09490	2.134	eukaryotic initiation factor 4F subunit (eIF4F p130), putative
1381	afr24d1	Afu5g13620	1.1783	ubiquitin C-terminal hydrolase, putative
1382	afr24d10	Afu7g07080	1.2252	conserved hypothetical protein
1383	afr24d11			No match
1384	afr24d12	Afu3g12940	3.061	C6 transcription factor, putative
1385	afr24d2	Afu8g07100	1.2402	conserved hypothetical protein
1386	afr24d3	Afu1g06810	1.0164	aconitate hydratase, mitochondrial
1387	afr24d4	Afu2g17650	2.18	DUF907 domain protein
1388	afr24d5	Afu7g04790	2.534	hypothetical protein
1389	afr24d6	Afu7g08510	2.547	alpha-1,3-glucanase, putative
1390	afr24d7	Afu1g11030	1.0241	xylitol dehydrogenase
1391	afr24d8	Afu8g01120	1.2285	hypothetical protein
1392	afr24d9	Afu5g06680	1.16	4-aminobutyrate aminotransferase
1393	afr24e1	Afu1g04830	3.006	abaA protein
1394	afr24e10	Afu5g06970	2.38	hypothetical protein
1395	afr24e11			No match
1396	afr24e12	Afu3g12020	1.1089	sigma-70 region 2 family protein
1397	afr24e2	Afu5g12510	3.104	AMP-binding enzyme domain protein
1398	afr24e3	Afu1g02340	1.0046	hypothetical protein
1399	afr24e4	Afu4g13870	1.1417	hypothetical protein
1400	afr24e5	Afu1g15960	1.0377	glutathione reductase
1401	afr24e6	Afu7g00710	1.2129	oxalate/formate antiporter, putative
1402	afr24e7			No match
1403	afr24e8			No match
1404	afr24e9	Afu8g04910	1.2353	GABA permease
1405	afr24f1	Afu6g10430	2.489	chitin deacetylase, putative
1406	afr24f10	Afu1g16150	3.022	hypothetical protein
1407	afr24f11	Afu2g17510	1.0806	hypothetical protein
1408	afr24f12			No match
1409	afr24f2	Afu5g14060	1.1796	Rho GTPase Rho4, putative
1410	afr24f3	Afu2g04360	2.118	WD repeat protein
1411	afr24f4	Afu2g01070	1.0449	GPI-anchor biosynthesis protein (Pig-F), putative
1412	afr24f5	Afu1g14310	2.074	poly(A)-binding protein-dependent poly(A) ribonuclease, putative
1413	afr24f6	Afu3g15340	3.066	hypothetical protein
1414	afr24f7	Afu5g14150	1.1798	lipase, putative
1415	afr24f8	Afu5g06260	4.025	SNF2 family helicase/ATPase (Ino80), putative
1416	afr24f9	Afu6g05000	2.459	Glycosyl hydrolases family 32 superfamily
1417	afr24g1	Afu3g07930	3.053	putative glutathione S-transferase
1418	afr24g10	Afu5g06930	1.1607	hypothetical protein
1419	afr24g11			No match
1420	afr24g12	Afu5g06970	2.38	hypothetical protein
1421	afr24g2			No match
1422	afr24g3	Afu8g04470	1.2345	MFS transporter, putative
1423	afr24g4	Afu1g15330	1.0354	T10O22.24
1424	afr24g5	Afu1g02320	1.0045	hypothetical protein
1425	afr24g6	Afu3g12920	3.06	nonribosomal peptide synthase (NRPS), putative
1426	afr24g7	Afu2g08440	1.06	ubiquitin C-terminal hydrolase, putative
1427	afr24g8	Afu2g17810	1.0813	RTA1 domain protein, putative
1428	afr24g9	Afu2g06090	1.0574	heterogeneous nuclear ribonucleoprotein HRP1
1429	afr24h1	Afu4g01100	1.1187	hypothetical protein
1430	afr24h10	Afu5g05840	1.1572	calcium channel MID1
1431	afr24h11	Afu4g06550	4.019	RING finger domain protein (Znf1), putative
1432	afr24h12	Afu1g06780	1.0163	CBS and PB1 domain protein
1433	afr24h2	Afu2g16310	1.0774	fungal specific transcription factor, putative
1434	afr24h3			No match
1435	afr24h4			No match
1436	afr24h5	Afu2g09540	4.01	cytochrome P450 family protein, putative
1437	afr24h6	Afu3g12920	3.06	nonribosomal peptide synthase (NRPS), putative
1438	afr24h7	Afu4g10270	2.311	phosphatase-like protein (PTPLA), putative
1439	afr24h8			No match
1440	afr24h9	Afu5g09850	1.1693	tRNA exportin, putative
1441	afr25a1	Afu7g05290	1.2217	cytosolic small ribosomal subunit S15, putative
1442	afr25a10	Afu2g14670	1.0732	eukaryotic translation initiation factor 3 subunit EifCd, putative
1443	afr25a11	Afu6g12570	1.2059	EH domain binding protein epsin 2
1444	afr25a12	Afu6g09520	1.1989	hypothetical acetyl hydrolase
1445	afr25a2	Afu2g12690	1.0686	hypothetical protein
1446	afr25a3			No match
1447	afr25a4			No match
1448	afr25a5			No match
1449	afr25a6	Afu2g04720	1.0534	ubiquitin C-terminal hydrolase, putative
1450	afr25a7	Afu5g02160	1.1495	RNA binding protein (Arp), putative
1451	afr25a8	Afu5g07840	1.1632	conserved hypothetical protein
1452	afr25a9	Afu1g11920	1.0257	SH3 domain protein, putative
1453	afr25b1			No match
1454	afr25b10	Afu4g09240	1.1321	hypothetical protein
1455	afr25b11	Afu4g07220	2.297	KH domain protein
1456	afr25b12			No match
1457	afr25b2	Afu4g11630	3.084	hypothetical protein
1458	afr25b3	Afu5g02120	1.1494	F-box domain protein
1459	afr25b4	Afu5g08820	2.396	splicing coactivator subunit SRm300, putative
1460	afr25b5	Afu4g02770	2.272	manganese lipoxygenase, putative
1461	afr25b6	Afu2g17930	2.182	conserved hypothetical protein
1462	afr25b7	Afu1g07190	2.036	ankyrin repeat protein
1463	afr25b8	Afu6g10290	1.2015	receptor L domain protein
1464	afr25b9	Afu1g10990	2.055	ribosomal RNA processing protein, putative
1465	afr25c1			No match
1466	afr25c10	Afu2g10430	1.0641	hypothetical protein
1467	afr25c11	Afu7g00640	1.2127	conserved hypothetical protein
1468	afr25c12	Afu4g01470	3.069	C6 finger domain protein, putative
1469	afr25c2	Afu8g07270	2.332	conserved hypothetical protein
1470	afr25c3	Afu2g00450	1.0434	hexokinase, putative
1471	afr25c4	Afu3g11920	1.1085	dihydrodipicolinate synthetase family protein
1472	afr25c5	Afu3g05730	1.0913	nicotinate-nucleotide pyrophosphorylase
1473	afr25c6	Afu1g14040	1.0319	blue light-inducible protein Bli-3
1474	afr25c7	Afu5g14540	2.422	MFS monosaccharide transporter, putative
1475	afr25c8	Afu2g07690	1.0585	protein kinase, putative
1476	afr25c9	Afu4g04440	1.1233	Leucine-rich repeat containing protein
1477	afr25d1	Afu6g12320	1.2054	hypothetical protein
1478	afr25d10			No match
1479	afr25d11	Afu2g11190	1.0653	Pol II transcription elongation factor subunit Cdc73, putative
1480	afr25d12	Afu6g01905	1.1842	hypothetical protein
1481	afr25d2	Afu4g00210	3.067	polyketide synthase, putative
1482	afr25d3			No match
1483	afr25d4	Afu5g09750	1.1687	nucleoside transporter, putative
1484	afr25d5	Afu7g06680	2.543	AAA family ATPase, putative
1485	afr25d6	Afu7g06020	3.138	non-repetitive nucleoporin, putative
1486	afr25d7	Afu4g14490	3.089	dihydrogeodin oxidase
1487	afr25d8	Afu1g12230	2.063	ankyrin repeat protein
1488	afr25d9	Afu8g00980	2.551	hypothetical protein
1489	afr25e1	Afu5g09380	1.1678	hypothetical protein
1490	afr25e10	Afu6g03650	6.004	possible transposase
1491	afr25e11			No match
1492	afr25e12			No match
1493	afr25e2	Afu6g09770	1.1998	geranylgeranyl diphosphate synthase
1494	afr25e3	Afu2g01690	2.108	conserved hypothetical protein
1495	afr25e4	Afu8g05720	1.2372	DUF567 domain protein
1496	afr25e5			No match
1497	afr25e6	Afu1g15820	1.0371	fatty acid hydroxylase, putative
1498	afr25e7	Afu4g14790	2.353	cytochrome P450 monooxygenase, putative
1499	afr25e8			No match
1500	afr25e9	Afu1g00630	1.0011	SNF2 family helicase/ATPase, putative
1501	afr25f1	Afu2g16460	2.174	hypothetical protein
1502	afr25f10	Afu6g06850	2.467	DUF647 domain protein
1503	afr25f11			No match
1504	afr25f12	Afu2g05910	1.0569	hexokinase Kxk, putative
1505	afr25f2	Afu1g01730	2.006	glycosyl hydrolase, putative
1506	afr25f3			No match
1507	afr25f4	Afu4g10130	3.079	alpha-amylase (Amy1), putative
1508	afr25f5	Afu4g04350	1.1231	DEAD helicases superfamily protein (Aquarius), putative
1509	afr25f6	Afu3g09700	1.1027	Sec23/Sec24 family protein
1510	afr25f7	Afu4g00210	3.067	polyketide synthase, putative
1511	afr25f8	Afu3g07640	1.0971	plasma membrane H+-ATPase
1512	afr25f9	Afu2g02930	1.0492	hypothetical protein
1513	afr25g1	Afu3g02560	2.197	hypothetical protein
1514	afr25g10	Afu4g11460	2.324	aminotransferase, classes I and II, putative
1515	afr25g11	Afu1g09040	1.0195	intermediate filament protein (Mdm1), putative
1516	afr25g12	Afu8g01300	2.552	hypothetical protein
1517	afr25g2	Afu8g02570	1.2325	monooxygenase, flavin-binding family
1518	afr25g3	Afu1g05040	1.0123	protein mitochondrial targeting protein (Mas1), putative
1519	afr25g4	Afu2g04760	2.12	BTB domain and ankyrin repeat protein
1520	afr25g5			No match
1521	afr25g6	Afu2g04260	3.031	conserved hypothetical protein
1522	afr25g7	Afu2g04260	3.031	conserved hypothetical protein
1523	afr25g8	Afu3g12920	3.06	nonribosomal peptide synthase (NRPS), putative
1524	afr25g9			No match
1525	afr25h1	Afu1g03750	1.0085	hypothetical protein
1526	afr25h10	Afu7g05540	3.137	GPI maturation protein (Bst1), putative
1527	afr25h11			No match
1528	afr25h12	Afu3g07830	1.0976	t-complex protein 1, delta subunit, putative
1529	afr25h2	Afu2g02070	1.0471	CCR4-NOT transcription complex, subunit 3
1530	afr25h3	Afu3g01670	1.0855	MFS hexose transporter, putative
1531	afr25h4	Afu6g00570	1.1832	hypothetical protein
1532	afr25h5	Afu8g04820	2.565	ribonuclease P complex subunit p30, putative
1533	afr25h6	Afu4g08600	1.1302	aldehyde dehydrogenase, putative
1534	afr25h7	Afu5g09190	3.099	ABC bile acid transporter, putative
1535	afr25h8	Afu4g14610	2.352	MFS sugar transporter, putative
1536	afr25h9	Afu2g00720	1.0441	aldehyde dehydrogenase, putative
1537	afr26a1	Afu3g05560	3.047	RSC complex subunit (RSC1), putative
1538	afr26a10			No match
1539	afr26a11	Afu8g00310	2.548	reverse transcriptase, RNaseH
1540	afr26a12	Afu5g11580	1.173	transcription factor TFIIH subunit Tfb4, putative
1541	afr26a2	Afu1g02030	2.008	eukaryotic translation initiation factor 3 subunit EifCb, putative
1542	afr26a3	Afu6g03800	1.1879	hypothetical protein
1543	afr26a4	Afu6g13560	3.127	hypothetical protein
1544	afr26a5	Afu5g08560	1.1654	vacuolar ATPase proteolipid subunit c, putative
1545	afr26a6			No match
1546	afr26a7	Afu8g07230	2.331	C6 finger domain protein, putative
1547	afr26a8			No match
1548	afr26a9	Afu6g12080	4.032	nonribosomal peptide synthase (NRPS), putative
1549	afr26b1	Afu6g12030	1.2047	putative rhamnosidase
1550	afr26b10	Afu5g02780	2.363	nicotinamide nucleotide transhydrogenase
1551	afr26b11	Afu2g02590	1.0484	aspartyl-tRNA synthetase
1552	afr26b12	Afu1g16250	2.089	alpha-glucosidase B
1553	afr26b2	Afu5g07980	1.1636	hypothetical protein
1554	afr26b3	Afu1g09610	1.0211	hypothetical protein
1555	afr26b4	Afu6g08530	2.475	sister chromatid separation protein (Src1), putative
1556	afr26b5	Afu3g15210	2.262	Glycosyl hydrolase family 10
1557	afr26b6	Afu4g00670	1.1173	nucleoside-diphosphate-sugar epimerases, putative
1558	afr26b7	Afu3g13230	1.1116	AT DNA binding protein, putative
1559	afr26b8	Afu5g08890	2.397	homoaconitase LysF
1560	afr26b9	Afu5g06240	1.1583	alcohol dehydrogenase, putative
1561	afr26c1	Afu3g01610	2.19	hypothetical protein
1562	afr26c10	Afu3g03640	3.044	siderochrome-iron transporter (MirB), putative
1563	afr26c11	Afu1g05790	1.0144	GPI anchored protein, putative
1564	afr26c12	Afu3g08400	2.223	SNF2 family helicase/ATPase, putative
1565	afr26c2	Afu6g04110	1.1886	CLPTM1 domain protein
1566	afr26c3	Afu4g09270	1.1323	ankyrin repeat protein
1567	afr26c4	Afu4g00250	1.1163	WD40 repeat protein
1568	afr26c5			No match
1569	afr26c6	Afu3g08870	4.014	conserved hypothetical protein
1570	afr26c7	Afu4g10960	2.318	hypothetical protein
1571	afr26c8	Afu1g03970	2.016	mitochondrial translation initiation factor IF-2, putative
1572	afr26c9	Afu8g00920	1.2279	UDP-glucose dehydrogenase Uxs2p
1573	afr26d1	Afu2g15820	2.171	SNARE domain protein
1574	afr26d10	Afu2g13250	2.155	bifunctional tryptophan synthase TRPB
1575	afr26d11	Afu2g11270	1.0655	alpha-1,3-glucan synthase, putative
1576	afr26d12			No match
1577	afr26d2	Afu7g03950	1.218	conserved hypothetical protein
1578	afr26d3	Afu5g06410	1.1589	C2H2 transcription factor (AmdA), putative
1579	afr26d4	Afu5g10080	1.1699	hypothetical protein
1580	afr26d5	Afu6g03780	2.453	hypothetical protein
1581	afr26d6	Afu5g02520	2.362	DNA replication licensing factor Mcm5, putative
1582	afr26d7	Afu5g08150	2.394	ABC bile acid transporter, putative
1583	afr26d8	Afu4g12690	1.1389	GATA transcription factor (LreB), putative
1584	afr26d9	Afu8g02140	1.2313	ankyrin repeat protein
1585	afr26e1	Afu1g12140	1.0261	conserved hypothetical protein
1586	afr26e10			No match
1587	afr26e11	Afu4g04760	2.281	ATM related kinase (UvsB), putative
1588	afr26e12	Afu3g06190	1.093	Cytochrome c oxidase subunit VIa family
1589	afr26e2	Afu8g02390	1.2319	hypothetical protein
1590	afr26e3	Afu7g04980	1.2207	3-ketoacyl-acyl carrier protein reductase
1591	afr26e4	Afu7g06880	2.545	hypothetical protein
1592	afr26e5	Afu5g01190	2.358	conserved hypothetical protein
1593	afr26e6			No match
1594	afr26e7	Afu1g01040	3.001	conserved hypothetical protein
1595	afr26e8	Afu8g05090	2.567	conserved hypothetical protein
1596	afr26e9	Afu2g03120	8.001	cell wall glucanase (Utr2), putative
1597	afr26f1	Afu6g07020	1.1923	boi2 protein, putative
1598	afr26f10	Afu5g01880	1.1492	conserved hypothetical protein
1599	afr26f11	Afu5g10170	1.1703	pectin lyase
1600	afr26f12	Afu4g11630	3.084	hypothetical protein
1601	afr26f2	Afu4g04160	1.1224	glutamyl-tRNA(Gln) amidotransferase subunit A, putative
1602	afr26f3	Afu1g12310	2.064	GABA permease GabA
1603	afr26f4	Afu4g10340	2.312	C6 finger domain protein, putative
1604	afr26f5	Afu8g00560	1.2271	cytochrome P450, putative
1605	afr26f6	Afu6g04190	2.454	hypothetical protein
1606	afr26f7	Afu6g01970	1.1843	GATA transcriptional activator (AreA), putative
1607	afr26f8	Afu3g02290	1.0868	arylsulfatase, putative
1608	afr26f9	Afu2g09850	1.0629	oxidoreductase, 2-nitropropane dioxygenase family, putative
1609	afr26g1	Afu1g12450	1.0269	conserved hypothetical protein
1610	afr26g10	Afu6g13190	1.2074	H+/nucleoside cotransporter
1611	afr26g11	Afu3g10030	2.231	forkhead domain protein
1612	afr26g12	Afu1g06640	2.032	zinc-binding oxidoreductase, putative
1613	afr26g2	Afu2g00430	2.101	exo-beta-1,3-glucanase, putative
1614	afr26g3	Afu4g04670	3.071	calcium permease family membrane transporter
1615	afr26g4	Afu7g00780	2.513	MFS monocarboxylate transporter, putative
1616	afr26g5	Afu3g03640	3.044	siderochrome-iron transporter (MirB), putative
1617	afr26g6	Afu2g10770	1.0646	C2H2 transcription factor (Con7), putative
1618	afr26g7	Afu7g01320	2.518	beta-mannosidase, putative
1619	afr26g8	Afu5g01840	1.1489	conserved hypothetical protein
1620	afr26g9	Afu3g15210	2.262	Glycosyl hydrolase family 10
1621	afr26h1			No match
1622	afr26h10			No match
1623	afr26h11	Afu3g00230	1.0823	beta-glucosidase, putative
1624	afr26h12	Afu1g13240	2.067	adenosine deaminase, putative
1625	afr26h2	Afu7g06350	2.541	phosphate transporter, putative
1626	afr26h3	Afu8g05620	2.574	chitin synthase activator (Chs3), putative
1627	afr26h4	Afu1g11380	2.058	integral membrane protein, putative
1628	afr26h5	Afu4g02610	2.268	conserved hypothetical protein
1629	afr26h6	Afu6g04190	2.454	hypothetical protein
1630	afr26h7			No match
1631	afr26h8	Afu6g08920	1.1971	assimilatory sulfite reductase
1632	afr26h9	Afu1g08990	1.0194	lactonohydrolase, putative
1633	afr27a1	Afu3g09370	3.055	spindle-pole body protein (Pcp1), putative
1634	afr27a10	Afu2g03120	8.001	cell wall glucanase (Utr2), putative
1635	afr27a11	Afu8g00860	1.2278	UDP-galactose 4-epimerase, putative
1636	afr27a12	Afu2g01760	1.0465	conserved hypothetical protein
1637	afr27a2	Afu1g09560	2.045	protein transport protein (LST8), putative
1638	afr27a3	Afu8g02620	1.2327	CobW domain protein
1639	afr27a4			No match
1640	afr27a5	Afu5g07070	2.382	DUF803 domain membrane protein
1641	afr27a6			No match
1642	afr27a7	Afu4g02640	5.007	reverse transcriptase, putative
1643	afr27a8	Afu8g06310	1.2386	Patatin-like serine hydrolase, putative
1644	afr27a9	Afu6g13450	1.2079	nitrilase
1645	afr27b1	Afu5g01800	1.1487	DNA repair protein rad14
1646	afr27b10			No match
1647	afr27b11	Afu5g14520	1.181	conserved hypothetical protein
1648	afr27b12	Afu2g11460	1.066	C6 finger domain protein, putative
1649	afr27b2	Afu1g02510	2.334	RNA-binding protein, putative
1650	afr27b3	Afu6g09880	3.119	monocarboxylate transporter-like protein
1651	afr27b4	Afu4g12370	3.086	hypothetical protein
1652	afr27b5			No match
1653	afr27b6	Afu3g09530	1.1019	cytochrome P450, putative
1654	afr27b7	Afu2g15090	2.169	hypothetical protein
1655	afr27b8	Afu6g06470	1.1913	heat shock protein, class I
1656	afr27b9	Afu5g07130	1.1612	zinc finger protein gcs1
1657	afr27c1	Afu8g05660	2.449	myosin I heavy chain
1658	afr27c10	Afu2g02950	1.0493	aldehyde reductase, putative
1659	afr27c11	Afu8g01700	3.141	haloalkane dehalogenase family protein
1660	afr27c12	Afu7g00800	2.514	acid phosphatase
1661	afr27c2	Afu5g02360	1.1502	vacuolar dynamin GTPase (VpsA), putative
1662	afr27c3	Afu4g10970	2.319	hypothetical protein
1663	afr27c4	Afu2g13650	1.071	hypothetical protein
1664	afr27c5	Afu5g10160	1.1702	actVA 4 protein
1665	afr27c6	Afu2g17110	2.177	cell division control protein Cdc48
1666	afr27c7	Afu7g05470	3.136	electron transfer flavoprotein alpha subunit, putative
1667	afr27c8	Afu2g08820	1.0609	hypothetical protein
1668	afr27c9	Afu3g14240	3.064	tRNA splicing protein spl1
1669	afr27d1	Afu5g12730	4.028	nonribosomal peptide synthase (NRPS), putative
1670	afr27d10	Afu5g08340	1.1645	transposase
1671	afr27d11	Afu5g01520	1.1482	major facilitator superfamily protein superfamily
1672	afr27d12	Afu8g04800	3.121	valyl-tRNA synthetase
1673	afr27d2	Afu2g02160	1.0474	hypothetical protein
1674	afr27d3	Afu5g11160	1.1719	oxidoreductase, 2OG-Fe(II) oxygenase family, putative
1675	afr27d4	Afu4g02620	2.269	reverse transcriptase; protease; endonuclease
1676	afr27d5	Afu8g00730	4.036	retrograde regulation protein 2
1677	afr27d6	Afu7g06450	3.139	hypothetical protein
1678	afr27d7	Afu8g05850	1.2374	FAD dependent oxidoreductase superfamily
1679	afr27d8			No match
1680	afr27d9	Afu2g13890	1.0717	annexin ANXC3.2
1681	afr27e1	Afu4g08300	1.1295	DNA mismatch repair protein Msh6, putative
1682	afr27e10	Afu5g09830	1.1691	cation efflux family protein, putative
1683	afr27e11	Afu4g06480	2.287	dDENN domain protein
1684	afr27e12	Afu1g16220	4.005	C6 transcription factor, putative
1685	afr27e2	Afu4g08270	1.1293	YeeE/YedE family protein family
1686	afr27e3			No match
1687	afr27e4	Afu7g00510	1.2126	hypothetical protein
1688	afr27e5	Afu3g02750	2.199	C6 transcription factor
1689	afr27e6	Afu6g07390	1.1939	dehydrogenase
1690	afr27e7	Afu1g15310	1.0353	sna41 protein
1691	afr27e8	Afu4g09340	2.337	hypothetical protein
1692	afr27e9	Afu6g02470	1.1852	fumarate hydratase, putative
1693	afr27f1	Afu2g03120	8.001	cell wall glucanase (Utr2), putative
1694	afr27f10	Afu8g07210	2.33	hydroxymethylglutaryl-CoA synthase
1695	afr27f11	Afu1g01030	2.002	reverse transcriptase, putative
1696	afr27f12	Afu6g08550	2.476	C6 transcription factor, putative
1697	afr27f2	Afu5g08380	1.1647	hypothetical protein
1698	afr27f3	Afu1g01750	1.0034	peptidyl-prolyl cis-trans isomerase, putative
1699	afr27f4	Afu8g04520	5.011	cytoskeleton assembly control protein sla1
1700	afr27f5			No match
1701	afr27f6	Afu2g14280	1.0724	kinesin family protein (KlpA), putative
1702	afr27f7	Afu5g09230	1.1667	transaldolase
1703	afr27f8	Afu6g04670	1.1897	DER1 protein, putative
1704	afr27f9	Afu5g12550	1.1753	N-acetylglucosaminyl-phosphatidylinositol deacetylase, putative
1705	afr27g1	Afu5g08890	2.397	homoaconitase LysF
1706	afr27g10	Afu2g00990	1.0447	Glycerophosphoryl diester phosphodiesterase family family
1707	afr27g11	Afu6g13090	1.207	hypothetical protein
1708	afr27g12	Afu8g05210	1.236	conserved hypothetical protein
1709	afr27g2	Afu6g08280	1.1955	ankyrin repeat protein
1710	afr27g3	Afu1g14600	2.078	Transcription initiation factor IID, 31kD subunit family
1711	afr27g4	Afu4g11840	2.325	glyoxylate reductase
1712	afr27g5	Afu7g05150	1.2212	hypothetical protein
1713	afr27g6			No match
1714	afr27g7	Afu5g12730	4.028	nonribosomal peptide synthase (NRPS), putative
1715	afr27g8	Afu7g04580	1.2194	TBC domain protein, putative
1716	afr27g9	Afu7g04390	1.2191	hypothetical protein
1717	afr27h1			No match
1718	afr27h10			No match
1719	afr27h11	Afu2g11300	2.145	G2882
1720	afr27h12	Afu2g14580	4.012	manganese ion homeostasis (Fr), putative
1721	afr27h2	Afu6g09880	3.119	monocarboxylate transporter-like protein
1722	afr27h3	Afu4g06550	4.019	RING finger domain protein (Znf1), putative
1723	afr27h4	Afu1g16660	1.0394	related to eukaryotic translation initiation factor EIF-2B subunit 3
1724	afr27h5	Afu1g04290	2.02	phosphate transporter (Pho87), putative
1725	afr27h6	Afu8g05810	1.2373	DUF1295 domain protein
1726	afr27h7	Afu7g04600	1.2195	Rho guanyl nucleotide exchange factor, putative
1727	afr27h8	Afu6g01800	2.428	endoglucanase, putative
1728	afr27h9	Afu3g10240	2.233	Ccr4-Not transcription complex subunit (NOT1), putative
1729	afr28a1	Afu5g08370	1.1646	polyubiquitin binding protein (Doa1/Ufd3), putative
1730	afr28a10	Afu2g13430	3.038	chitin synthase, putative
1731	afr28a11	Afu1g04300	1.0095	hypothetical protein
1732	afr28a12	Afu5g02570	6.003	histone acetylase complex subunit Paf400, putative
1733	afr28a2	Afu4g06190	2.285	fungal specific transcription factor, putative
1734	afr28a3	Afu4g14640	1.1437	low-affinity fe(ii) transport protein
1735	afr28a4	Afu4g03810	2.277	hypothetical protein
1736	afr28a5	Afu7g05350	1.2218	delta-9 fatty acid desaturase; stearoyl-CoA desaturase
1737	afr28a6			No match
1738	afr28a7	Afu2g06190	2.128	DNA polymerase epsilon subunit B, putative
1739	afr28a8			No match
1740	afr28a9	Afu4g10000	2.308	ABC multidrug transporter Mdr2
1741	afr28b1	Afu4g13320	3.087	conserved hypothetical protein
1742	afr28b10	Afu8g06070	1.2377	hypothetical protein
1743	afr28b11	Afu3g12330	1.1096	phosphatidyl synthase
1744	afr28b12	Afu2g11080	5.002	glucosyltransferase (Die2), putative
1745	afr28b2	Afu2g14580	4.012	manganese ion homeostasis (Fr), putative
1746	afr28b3			No match
1747	afr28b4			No match
1748	afr28b5	Afu1g12890	2.066	60s ribosomal protein l1
1749	afr28b6	Afu5g13570	1.1782	conserved hypothetical protein
1750	afr28b7	Afu5g12360	1.1748	mitochondrial oxaloacetate transporter (Oac), putative
1751	afr28b8			No match
1752	afr28b9	Afu5g07600	1.1622	SH2-containing inositol 5-phosphatase 2
1753	afr28c1	Afu3g07870	2.218	conserved hypothetical protein
1754	afr28c10			No match
1755	afr28c11	Afu1g15300	2.083	choline transport protein, putative
1756	afr28c12	Afu6g13120	3.125	filament-forming protein (Tpr/p270), putative
1757	afr28c2			No match
1758	afr28c3	Afu4g03930	1.1219	cysteine synthase B, putative
1759	afr28c4	Afu5g04050	3.095	Scramblase family
1760	afr28c5	Afu7g02280	1.2166	small nucleolar ribonucleoprotein complex subunit, putative
1761	afr28c6	Afu3g00450	2.184	hypothetical protein
1762	afr28c7	Afu1g03910	2.015	hypothetical protein
1763	afr28c8	Afu5g11630	2.409	hypothetical protein
1764	afr28c9	Afu8g02490	1.2321	hypothetical protein
1765	afr28d1	Afu3g08710	2.225	protein kinase domain-containing protein
1766	afr28d10	Afu1g16930	1.0402	phosphatidylserine decarboxylase, putative
1767	afr28d11	Afu2g08560	2.131	hypothetical protein
1768	afr28d12	Afu7g04480	1.2192	DNA mismatch repair protein Msh3, putative
1769	afr28d2	Afu3g13700	3.062	Transferase family family
1770	afr28d3			No match
1771	afr28d4	Afu6g08020	1.1953	ABC transporter, putative
1772	afr28d5			No match
1773	afr28d6	Afu1g05100	1.0125	GARP complex subunit Vps53, putative
1774	afr28d7	Afu4g10760	3.081	steroid alpha reductase family protein
1775	afr28d8	Afu6g12870	4.033	mitochondrial ABC-type iron exporter (Atm1), putative
1776	afr28d9	Afu8g01520	1.2296	Pectinesterase family
1777	afr28e1	Afu3g08030	1.098	Met-10+ like-protein, putative
1778	afr28e10			No match
1779	afr28e11	Afu2g11840	1.0665	transcriptional corepressor (Cyc8), putative
1780	afr28e12	Afu4g09010	4.021	conserved hypothetical protein
1781	afr28e2	Afu6g12140	2.494	hypothetical protein
1782	afr28e3	Afu6g09960	1.2004	hypothetical protein
1783	afr28e4			No match
1784	afr28e5	Afu1g02390	1.0047	alpha/beta hydrolase, putative
1785	afr28e6	Afu2g10530	1.0643	MFS transporter, putative
1786	afr28e7	Afu8g02050	1.2308	hypothetical protein
1787	afr28e8	Afu1g16340	1.0386	potassium transporter, putative
1788	afr28e9	Afu5g09390	1.1679	hypothetical protein
1789	afr28f1	Afu8g05380	2.57	hypothetical protein
1790	afr28f10	Afu6g13970	2.504	monooxygenase
1791	afr28f11	Afu6g12480	1.2056	ngg1-interacting factor 3
1792	afr28f12	Afu3g01510	1.0852	C6 transcription factor, putative
1793	afr28f2	Afu8g07180	1.2405	C6 transcription factor, putative
1794	afr28f3	Afu3g01770	1.0857	hypothetical protein
1795	afr28f4	Afu2g02690	2.112	fungal specific transcription factor, putative
1796	afr28f5	Afu4g10270	2.311	phosphatase-like protein (PTPLA), putative
1797	afr28f6	Afu1g17490	1.0413	Protein yfeU
1798	afr28f7			No match
1799	afr28f8	Afu3g07015	1.0952	septin
1800	afr28f9			No match
1801	afr28g1			No match
1802	afr28g10	Afu5g09370	1.1677	hypothetical protein
1803	afr28g11	Afu1g12600	1.0275	chitin synthase D
1804	afr28g12	Afu1g11450	3.013	myosin class II heavy chain (MHC), putative
1805	afr28g2	Afu4g13630	2.344	hypothetical protein
1806	afr28g3	Afu6g12300	2.495	RNP domain protein
1807	afr28g4	Afu7g06630	1.2242	cytochrome P450 monooxygenase, putative
1808	afr28g5	Afu5g13450	2.419	triosephosphate isomerase
1809	afr28g6	Afu4g09030	3.077	aminopeptidase
1810	afr28g7	Afu4g01630	1.1196	reverse transcriptase, putative
1811	afr28g8	Afu5g11150	1.1718	ribonuclease P protein subunit p29
1812	afr28g9	Afu4g07050	1.1264	L-lactate dehydrogenase
1813	afr28h1	Afu5g08700	3.098	myosin type II heavy chain, putative
1814	afr28h10	Afu6g08340	2.472	MFS transporter, putative
1815	afr28h11	Afu8g02550	3.142	MFS peptide transporter, putative
1816	afr28h12	Afu4g02610	2.268	conserved hypothetical protein
1817	afr28h2	Afu2g00140	1.0424	FAD monooxygenase, putative
1818	afr28h3	Afu8g02200	2.557	proline permease
1819	afr28h4			No match
1820	afr28h5	Afu1g02920	1.0059	conserved hypothetical protein
1821	afr28h6	Afu1g12240	1.0263	MFS peptide transporter, putaitve
1822	afr28h7	Afu5g14740	1.1814	fucose-specific lectin
1823	afr28h8	Afu4g10350	2.313	polyubiquitin (UbiD), putative
1824	afr28h9	Afu1g06920	2.034	serine/threonine protein kinase, putative
1825	afr29a1			No match
1826	afr29a10	Afu5g09630	3.1	UBA/TS-N domain protein
1827	afr29a11	Afu2g15800	1.0762	conserved hypothetical protein
1828	afr29a12	Afu4g09340	2.337	hypothetical protein
1829	afr29a2	Afu2g15370	1.0747	MFS transporter family protein, putative
1830	afr29a3	Afu6g11930	3.124	hypothetical protein
1831	afr29a4	Afu1g14570	1.0332	histidine-3 protein
1832	afr29a5	Afu4g08990	3.076	molybdenum cofactor sulfurase protein (HxB), putative
1833	afr29a6			No match
1834	afr29a7	Afu3g02970	2.201	aspergillopepsin, putative
1835	afr29a8	Afu1g13960	2.071	DUF292 domian protein
1836	afr29a9	Afu2g04650	1.0532	PAB-dependent poly(A)-specific ribonuclease subunit (Pan2), putative
1837	afr29b1	Afu2g12770	2.15	arabinofuranosidase
1838	afr29b10	Afu6g06730	4.029	l-fucose permease, putative
1839	afr29b11	Afu6g08410	1.1957	hypothetical protein
1840	afr29b12	Afu8g06530	2.445	transporter, putative
1841	afr29b2			No match
1842	afr29b3	Afu5g12530	1.1752	conserved hypothetical protein
1843	afr29b4			No match
1844	afr29b5	Afu2g09930	2.137	conserved hypothetical protein
1845	afr29b6	Afu8g00720	1.2275	N amino acid transport system protein, putative
1846	afr29b7	Afu7g01210	2.517	conserved hypothetical protein
1847	afr29b8	Afu7g05660	2.062	elongation factor EF-3, putative
1848	afr29b9	Afu2g03080	3.027	WD repeat protein
1849	afr29c1	Afu6g06850	2.467	DUF647 domain protein
1850	afr29c10	Afu2g10010	2.138	nonsense-mediated mRNA decay protein (Nmd5), putative
1851	afr29c11	Afu4g01470	3.069	C6 finger domain protein, putative
1852	afr29c12	Afu6g11100	2.098	lysine-specific permease
1853	afr29c2	Afu4g10660	1.1346	histone acetylase complex subunit MRG15-2
1854	afr29c3	Afu1g09780	2.047	stomatin family protein
1855	afr29c4	Afu5g09220	2.399	Beige/BEACH domain protein
1856	afr29c5	Afu5g15030	2.425	arsenic resistance protein (ArsH), putative
1857	afr29c6	Afu5g06220	1.1581	sodium/hydrogen exchanger 3
1858	afr29c7	Afu1g07490	2.038	microtubule binding protein HOOK3, putative
1859	afr29c8	Afu1g12280	1.0264	nucleoporin, putative
1860	afr29c9	Afu5g15030	2.425	arsenic resistance protein (ArsH), putative
1861	afr29d1	Afu1g04790	1.0111	NIF domain protein
1862	afr29d10	Afu5g08810	1.1661	epoxide hydrolase, putative
1863	afr29d11	Afu6g02560	2.437	alpha-galactosidase
1864	afr29d12	Afu3g06480	3.05	SET domain containing protein
1865	afr29d2	Afu6g08910	1.197	cell division-like protein
1866	afr29d3	Afu4g03990	1.1222	membrane-spanning ATPase, putative
1867	afr29d4	Afu3g08350	1.099	Sec20 family
1868	afr29d5	Afu1g02210	3.002	60S ribosome biogenesis protein Brx1, putative
1869	afr29d6	Afu2g15400	1.0748	hypothetical protein
1870	afr29d7	Afu6g10820	1.2026	short chain dehydrogenase/reductase family
1871	afr29d8	Afu3g00700	2.185	glycosyl hydrolase, putative
1872	afr29d9	Afu1g14530	4.004	general amidase-B
1873	afr29e1	Afu4g04420	1.1232	actin family protein
1874	afr29e10	Afu3g07740	1.0973	hypothetical protein
1875	afr29e11	Afu2g11260	2.144	3-isopropylmalate dehydratase, putative
1876	afr29e12	Afu6g06820	1.1918	polynucleotide kinase-3'-phosphatase
1877	afr29e2	Afu3g07860	5.004	glycosyl transferase
1878	afr29e3	Afu6g03670	2.451	biotin synthase, putative
1879	afr29e4	Afu2g15910	1.0765	aminonitrophenyl propanediol resistance protein
1880	afr29e5	Afu5g12870	1.1763	utr1 protein
1881	afr29e6			No match
1882	afr29e7			No match
1883	afr29e8	Afu2g10950	2.142	hypothetical protein
1884	afr29e9			No match
1885	afr29f1	Afu5g14590	2.423	PNP_UDP_1 domain protein, putative
1886	afr29f10	Afu4g13630	2.344	hypothetical protein
1887	afr29f11	Afu1g02830	2.01	npl4 protein
1888	afr29f12	Afu1g12370	1.0266	DUF255 domain protein
1889	afr29f2	Afu1g04800	1.0112	protein phosphatases pp1 regulatory subunit sds22
1890	afr29f3	Afu7g05200	2.537	conserved hypothetical protein
1891	afr29f4	Afu5g06040	1.1579	UV excision repair protein (RadW), putative
1892	afr29f5	Afu3g00840	1.0838	FAD-dependent oxygenase
1893	afr29f6	Afu5g13050	1.1769	kinesin family protein
1894	afr29f7	Afu1g13330	1.03	Arp2/3 complex subunit (Arp2), putative
1895	afr29f8	Afu4g00920	1.118	transmembrane transporter Liz1p
1896	afr29f9	Afu1g04570	1.0105	hypothetical protein
1897	afr29g1			No match
1898	afr29g10	Afu1g00420	1.0008	carboxypeptidase S1, putative
1899	afr29g11	Afu5g11630	2.409	hypothetical protein
1900	afr29g12			No match
1901	afr29g2			No match
1902	afr29g3	Afu5g05950	1.1577	BAR adaptor protein RVS161, putative
1903	afr29g4	Afu5g01870	1.1491	DNA replication factor C subunit Rfc3, putative
1904	afr29g5	Afu7g07170	8.003	reverse transcriptase/protease/endonuclease Pol, putative
1905	afr29g6			No match
1906	afr29g7	Afu3g12140	1.1091	hypothetical protein
1907	afr29g8	Afu3g03570	1.0894	67 kDa myosin-cross-reactive antigen family protein
1908	afr29g9	Afu3g08840	2.227	coatomer alpha subunit, putative
1909	afr29h1	Afu6g07880	4.03	DUF500 and SH3 domain protein
1910	afr29h10	Afu4g02620	2.269	reverse transcriptase; protease; endonuclease
1911	afr29h11	Afu1g10190	1.0225	pre-mRNA splicing factor (Prp31), putative
1912	afr29h12	Afu7g01840	3.133	membrane bound C2 domain protein (vp115), putative
1913	afr29h2	Afu3g06020	1.0924	glyoxalase family protein family
1914	afr29h3			No match
1915	afr29h4	Afu4g08230	2.301	aldehyde reductase, putative
1916	afr29h5	Afu2g08800	2.132	amino acid permease (Dip5), putative
1917	afr29h6	Afu4g03070	4.017	DEAD/DEAH box helicase, putative
1918	afr29h7	Afu1g07040	1.0173	Fructosamine-3-kinase, putative
1919	afr29h8	Afu8g04520	5.011	cytoskeleton assembly control protein sla1
1920	afr29h9	Afu3g07910	2.219	UDP-glucose 4-epimerase, putative
1921	afr2a1	Afu4g12810	1.139	mitochondrial large ribosomal subunit protein L36, putative
1922	afr2a10	Afu8g04800	3.121	valyl-tRNA synthetase
1923	afr2a11	Afu4g07160	1.1267	ATP dependent RNA helicase (Dob1), putative
1924	afr2a12	Afu4g04180	2.28	chitin synthase B
1925	afr2a2	Afu1g00880	1.0016	reverse transcriptase, RNaseH
1926	afr2a3			No match
1927	afr2a4			No match
1928	afr2a5	Afu4g08970	1.1312	PAP2 domain protein
1929	afr2a6	Afu1g07320	1.0178	chromosome segregation protein (SepB), putative
1930	afr2a7	Afu5g14310	2.421	short chain dehydrogenase/reductase family protein
1931	afr2a8	Afu3g09220	1.1008	fatty acid hydroxylase, putative
1932	afr2a9	Afu5g10150	1.1701	hypothetical protein
1933	afr2b1			No match
1934	afr2b10			No match
1935	afr2b11	Afu1g05530	2.026	MW0219
1936	afr2b12	Afu1g13190	1.0294	GRISEA protein, putative
1937	afr2b2	Afu2g17160	2.178	25D9-9
1938	afr2b3	Afu6g02300	3.108	serine/threonine protein kinase, putative
1939	afr2b4	Afu2g03190	1.0498	hypothetical protein
1940	afr2b5	Afu6g12830	1.2065	protein transport protein Sec24, putative
1941	afr2b6			No match
1942	afr2b7	Afu4g09360	3.078	ATP synthase proteolipid P2, putative
1943	afr2b8	Afu2g13370	1.0699	55 kDa type II phosphatidylinositol 4-kinase
1944	afr2b9	Afu8g06030	2.447	alpha-1,3-glucanase, putative
1945	afr2c1	Afu6g12890	2.499	vacuole-associated enzyme activator complex component (Vac14), putative
1946	afr2c10			No match
1947	afr2c11	Afu6g07870	1.1948	mitochondrial GTPase (Miro-2), putative
1948	afr2c12	Afu3g09370	3.055	spindle-pole body protein (Pcp1), putative
1949	afr2c2	Afu4g12980	2.342	conserved hypothetical protein
1950	afr2c3	Afu7g01880	1.2154	nicotinate phosphoribosyltransferase
1951	afr2c4	Afu6g12530	1.2057	eif-2b
1952	afr2c5	Afu5g02480	1.1506	glycogen synthase
1953	afr2c6			No match
1954	afr2c7	Afu1g15620	1.0361	DEAD box RNA helicase HelA, putative
1955	afr2c8	Afu5g08310	1.1643	RNA and export factor binding protein 2-I
1956	afr2c9	Afu2g13870	1.0715	mitochondrial carrier protein, putative
1957	afr2d1			No match
1958	afr2d10	Afu1g14400	1.0327	glyoxylate reductase
1959	afr2d11			No match
1960	afr2d12	Afu6g00530	1.183	hypothetical protein
1961	afr2d2	Afu2g17880	1.0815	C6 finger domain protein, putative
1962	afr2d3	Afu5g06310	1.1584	conserved hypothetical protein
1963	afr2d4	Afu5g11310	1.1725	Bacterial signalling protein N terminal repeat family
1964	afr2d5	Afu2g14270	1.0723	actin-binding protein, putative
1965	afr2d6			No match
1966	afr2d7			No match
1967	afr2d8	Afu8g05600	2.573	hypothetical protein
1968	afr2d9	Afu3g09670	1.1026	C6 zinc cluster transcription factor, putative
1969	afr2e1			No match
1970	afr2e10	Afu6g12890	2.499	vacuole-associated enzyme activator complex component (Vac14), putative
1971	afr2e11	Afu1g00950	1.0017	hypothetical protein
1972	afr2e12	Afu5g13090	2.415	alpha-1,2-mannosyltransferase, putative
1973	afr2e2	Afu4g10550	1.1345	conserved hypothetical protein
1974	afr2e3			No match
1975	afr2e4	Afu1g12550	3.016	membrane-tethered transcription factor (SPT23), putative
1976	afr2e5			No match
1977	afr2e6	Afu2g07430	1.0579	DDHD domain protein
1978	afr2e7	Afu1g16690	1.0397	MFS transporter, putative
1979	afr2e8	Afu2g16140	2.173	DEAD/DEAH box helicase, putative
1980	afr2e9			No match
1981	afr2f1	Afu8g05460	1.2367	bZIP transcription factor, putative
1982	afr2f10			No match
1983	afr2f11	Afu1g08940	2.041	pheromone processing carboxypeptidase (Kex1), putative
1984	afr2f12			No match
1985	afr2f2	Afu3g14720	1.1144	MFS transporter, putative
1986	afr2f3			No match
1987	afr2f4			No match
1988	afr2f5			No match
1989	afr2f6	Afu1g10880	1.0237	P-type calcium ATPase, putative
1990	afr2f7	Afu3g03230	1.0888	hypothetical protein
1991	afr2f8	Afu3g00600	1.0829	hypothetical protein
1992	afr2f9	Afu1g02440	1.0049	PaxU, putative
1993	afr2g1	Afu3g07270	1.0964	hypothetical protein
1994	afr2g10	Afu7g00270	1.212	monooxygenase, putative
1995	afr2g11	Afu4g04730	1.124	riboflavin-specific deaminase
1996	afr2g12	Afu5g05710	2.372	pseudouridylate synthase family protein
1997	afr2g2			No match
1998	afr2g3			No match
[truncated: 3,666 more rows]
