# Supplementary material for: Transcriptomic analysis of the exit from dormancy of Aspergillus fumigatus conidia
Source: BMC Genomics. 2008 Sep 16;9:417. doi: 10.1186/1471-2164-9-417 (PMC2556354; doi:10.1186/1471-2164-9-417)
Supplement: Additional file 14 — List of primers used for RT-PCR amplification. [file 1471-2164-9-417-S14.xls]

## Sheet: Feuil1
List of primers used for RT-PCR amplifications
Names	Sequence (5'®3')	Targeted gene	Purpose in this study
5afu4g11580	CAAGAGCTGCTACGAGCTTGACTTTTGCT	Afu4g11580; mitochondrial MnSOD	Macroarray verification
3afu4g11580	CTTCTCCACAGCCTTCCAGTTGATAACCTC		Control for the absence of genomic DNA
5afu2g08280	AATCTACCAGCAGCCAGAAGGCATGTATCT	Afu2g08280; NADP-dependent malic enzyme	Macroarray verification
3afu2g08280	AGAATAGTGCCTAGACCAATACCGGGGAAG		Unmodulated gene used as control
5afu1g09560	ATATCAAGTCAACCAATCCGAATCCAGTCA	Afu1g09560; protein transport protein (LST8), putative	Macroarray verification
3afu1g09560	TCTGAATAGTCGTTCAATGCGACACATACC		Unmodulated gene used as control
5afu5g06470	CTACAGCTGGTTAGTGCCGTTGAGTTCCTT	Afu5g06470; serine/threonine protein kinase, putative	Macroarray verification
3afu5g06470	CAGCTACGTGAATTTGCCTCATGTCTCTCT		Unmodulated gene used as control
5Afu3g07640	TGTCTCCACCTTGAGATCTACCTTGTCACC	Afu3g07640; plasma membrane H+-ATPase	Macroarray verification
3Afu3g07640	AGCGGGAATGATGGTGAGGATGTAATAGAC		Up-regulated gene for young and old conidia
5Afu6g10470	ATTCGAAGCGATGTCTCGATTTTCAGAGTC	Afu6g10470; zinc finger protein ZPR1	Macroarray verification
3Afu6g10470	AAACTGTACCCCAGATGAAGACCTCCTTGA		Up-regulated gene for young and old conidia
5Afu1g06190	TGTATGAAAGCATGCTGGATACCGTTTTGT	Afu1g06190; hnrnp arginine n-methyltransferase	Macroarray verification
3Afu1g06190	TTCTTGTCATTGGGCTTGTTCTCCAAGATA		Up-regulated gene for young and old conidia
5Afu2g13570	TTGAAGACCAACGATCCTCTGATTTTCTCC	Afu2g13570; ribosome biogenesis protein (Bms1), putative	Macroarray verification
3Afu2g13570	CCTTCTTCGTCCAAATCGAGTAGATTCGTC		Up-regulated gene for young and old conidia
5Afu1g03200	CTTCATCTCCACCCAACTCTGTGTCAATCT	Afu1g03200; MFS transporter, putative	Macroarray verification
3Afu1g03200	ATCTTTCCCAGGCCAATAGCAAACCATAAC		Up-regulated gene for young and old conidia
5Afu3g02290	CCCATCGCGACTCTACAAGATGTTCTCTAC	Afu3g02290; arylsulfatase, putative	Macroarray verification
3Afu3g02290	CTCAGCGTAGATAGCCCAGAGTCTCAACAA		Up-regulated gene for young conidia
5Afu6g13190	GGTAAATTCGCCGTTTTCTTCTTCTGGAGT	Afu6g13190; H+/nucleoside cotransporter	Macroarray verification
3Afu6g13190	GAGAAGGAAGGCGATGGGATAACAGATGTA		Up-regulated gene for young conidia
5Afu1g12610	ACATTGTCAACTACCCCATCGAGTTCACAT	Afu1g12610; Hsp70 chaperone Hsp88	Macroarray verification
3Afu1g12610	CTCCATGTACATAGCATTCTCACGCTCGAT		Up-regulated gene for young conidia
5Afu2g11260	GCTCTGAAAACAAGTCCTTCGTCCTGAAC	Afu2g11260; 3-isopropylmalate dehydratase, putative	Macroarray verification
3Afu2g11260	TTACCATTCCAGAGGCTCGGTCTTGA		Up-regulated gene for young conidia
5Afu2g05580	GGTCAACAGACTCCTCAAGCAAGATCAAAA	Afu2g05580; mRNA decapping hydrolase, putative	Macroarray verification
3Afu2g05580	GAGAGCTCATTGTTTTTCTGTCCCAGTTGA		Up-regulated gene for young conidia
5Afu6g13120	GGAGAGTACGGATGAAAAGGTCAAATCTGC	Afu6g13120; filament-forming protein (Tpr/p270), putative	Macroarray verification
3Afu6g13120	TGATGAGGGCTGCTGTTTATTCTGAGATTG		Up-regulated gene for old conidia
5Afu3g08780	TTTGTTCTTTCTTCGCCGGAAATATTTGAA	Afu3g08780; Msn5 protein, putative	Macroarray verification
3Afu3g08780	TCATTGATGTCAACTTTGCTGATTTGTTGG		Up-regulated gene for old conidia
5Afu2g12900	ATGAGTATAGTATTGCGGCAGTGACGAACG	Afu2g12900; Ni ion binding urease accessory protein UreG, putative	Macroarray verification
3Afu2g12900	CCTTCCACGCACTTAGAATCAAATTCACAA		Up-regulated gene for old conidia
5Afu7g02280	CGATCCTGGATTTACAATGGTCGAGAGATT	Afu7g02280; small nucleolar ribonucleoprotein complex subunit, putative	Macroarray verification
3Afu7g02280	CGTATGTTCTGATGTGTCGATTTGTTGGAG		Up-regulated gene for old conidia
5Afu5g02520	ATCTTTGGTCGGTACGATGACCTGAAGACT	Afu5g02520; DNA replication licensing factor Mcm5, putative	Macroarray verification
3Afu5g02520	TGCTGACCTCCTCCATTAGCTCTTTACTGC		Up-regulated gene for old conidia
5Afu3g00640	GAGAAGCTGGAGCTGCGGAATACAATC	Afu3g00640; peptidoglycan binding domain protein	Macroarray verification
3Afu3g00640	CGAATGCGACCCTTCATATACTTTTCCATC		Down-regulated gene for young and old conidia
5Afu5g10160	CAAAAAGTCCAGCACTTCGTGTACACCTC	Afu5g10160; actVA 4 protein	Macroarray verification
3Afu5g10160	GGTTAACAAACTGACTGTCCTCCTCCAACC		Down-regulated gene for young and old conidia
5Afu4g00290	GACAAGCTGCACAGGTTCTGGTTTAACCTT	Afu4g00290; succinyl-CoA synthetase beta subunit, putative	Macroarray verification
3Afu4g00290	AACAATGCCTCCAAAAATGTTGACGAAAAT		Down-regulated gene for young and old conidia
5Afu1g17400	CTTTTTCATATCTTCTTTCCGGACGTGGTG	Afu1g17400; hypothetical protein	Macroarray verification
3Afu1g17400	CATTCCGTAGAGACTTCCGGATCAAATTGT		Down-regulated gene for young and old conidia
5Afu6g12220	CTAATCGACAACCAAGCAGCCTTCACC	Afu6g12220; isochorismatase family hydrolase, putative	Macroarray verification
3Afu6g12220	TCTAGCCAATCGACCACCTCCTTCGTAGT		Down-regulated gene for young and old conidia
5Afu6g03420	AGGGCTGTACAAAAGAAAGGAGTGAGCATC	Afu6g03420; clock-controlled gene-9 protein	Macroarray verification
3Afu6g03420	GCACCACTTATTGAACAGTCGGCCATAGTA		Down-regulated gene for young conidia
5Afu2g01410	GATAGTATTGAGGCGAGCCTGAAGAGGTTG	Afu2g01410; aldo-keto reductase, putative	Macroarray verification
3Afu2g01410	ACTCTCTCCTTCTTGCTCAAACCCACAATC		Down-regulated gene for young conidia
5Afu2g01580	ACTTCGACTATCGCTTTTCTCGCCTCTTTT	Afu2g01580; FAD monooxygenase, putative	Macroarray verification
3Afu2g01580	GAATATTTCGGGCAGGTCCAAAAGTTCAAT		Down-regulated gene for young conidia
5Afu1g00600	CCGTACCAACTTCAACCCTATCAGTTGGAT	Afu1g00600; LMBR1 domain protein, putative	Macroarray verification
3Afu1g00600	AACATAAGAAACAAAGTGCCTTGGGACAGG		Down-regulated gene for young conidia
5Afu7g01450	ATTACACCATTATGCGTGATGCTTGAGGTC	Afu7g01450; cytochrome P450 monooxygenase, putative	Macroarray verification
3Afu7g01450	ATCGATAGTGTCAGCACTGAGGTGCTCTCT		Down-regulated gene for old conidia
5Afu2g03390	CGGATCAACTTCTAGGAGAGACGAGAAAGC	Afu2g03390; histone deacetylase RpdA	Macroarray verification
3Afu2g03390	GGCTCCTCAGGTTGCTGATTTGTTCTTACT		Down-regulated gene for old conidia
5Afu4g12850	TCGTTGAGAAGCCTACCTTCACCCCTACTA	Afu4g12850; calnexin	Macroarray verification
3Afu4g12850	ACGGAAAATGAAGTGAACCTTGTTGGTAGC		Down-regulated gene for old conidia
5Afu2g15800	CTACTAGCCACATGCCATCATCAAACAACC	Afu2g15800; conserved hypothetical protein	Macroarray verification
3Afu2g15800	CTGTTGGAAACCCATGTTAACCCCTGAAT		Down-regulated gene for old conidia
5afu5g08890	TGAGGGTGAAATACTCTTCCTTGATGCTGA	Afu5g08890; homoaconitase LysF	Story verification - Amino acid synthesis
3afu5g08890	AGCCTTGCTAATCTCCTTCTTCACCCACTT		Up-regulated between 0 and 30 min
5afu4g10460	GACCTCGTTGACCTGCTGTCCATTTACTC	Afu4g10460; homocitrate synthase	Story verification - Amino acid synthesis
3afu4g10460	CATACCAAAATCGGCAGGGTTGATAATCTC		Up-regulated between 0 and 30 min
5afu1g15000	CATACCTCCCTCTGGATCCTCAGGACATT	Afu1g15000; 2-isopropylmalate synthase	Story verification - Amino acid synthesis
3afu1g15000	TGAATACCAACACCCCAGACTTGTTCTTTG		Up-regulated between 0 and 30 min
5afu1g06940	GTGTCCTCCGTTGGTAACGAACACCTTTT	Afu1g06940; chorismate synthase	Story verification - Amino acid synthesis
3afu1g06940	AGGATGCCCTCCTCGAAGCTGTAAGAG		Up-regulated between 0 and 30 min
5afu5g06240	TCTTGTCAAACTCCGTTACTCGGGTGTATG	Afu5g06240; alcohol dehydrogenase, putative	Story verification - Fermentation metabolism
3afu5g06240	AGTCGATATAGGCCTCTGCACCGAGTTTCT		Down-regulated between 0 and 30 min
5afu5g03930	TATCTATCCGATGTTTTGGCCACCTCGTAT	Afu5g03930; alcohol dehydrogenase, putative	Story verification - Fermentation metabolism
3afu5g03930	CTCCAACAGATGCTTCCAATACTTTTGCAC		Down-regulated between 0 and 30 min
5afu5g00300	CGATCTATTCAATCACACTGTCAGCAAGGA	afu5g00300; alcohol dehydrogenase, zinc-containing	Story verification - Fermentation metabolism
3afu5g00300	CGAGTTGAAGTCGCATTACACATCGACATA		Down-regulated between 0 and 30 min
5afu7g04530	CTACTTTGGCATGATCGAGATCGGACAG	Afu7g04530; alcohol dehydrogenase, zinc-containing	Story verification - Fermentation metabolism
3afu7g04530	TCGAGAGATCCTTCAAGGCAATGTCATACT		Down-regulated between 0 and 30 min
5afu4g07050	GACGTACTGGTGCTCACGACGGATACAT	Afu4g07050; L-lactate dehydrogenase	Story verification - Fermentation metabolism
3afu4g07050	CAAAGACGACCGACAAAGACGAATTTTG		Down-regulated between 0 and 30 min
5afu5g14790	CATGAGCGACTTCAAGACCAATGAATACG	Afu5g14790; phosphoenolpyruvate synthase	Story verification - Fermentation metabolism
3afu5g14790	TCCTAAATCGGATAGGAACTGAGCGAACTG		Down-regulated between 0 and 30 min
5afu6g00500	CTACCTTGTTTGCATCACAAATCACGACAA	Afu6g00500; chitosanase, putative	Story verification - Cell wall modification
3afu6g00500	ATCATGACCGCTGTTACCGCTGATACTC		Down-regulated between 0 and 30 min
5afu8g06030	GGGAGTTTCTGCCGTATGTGATTGATTTGT	Afu8g06030; alpha-1,3-glucanase, putative	Story verification - Cell wall modification
3afu8g06030	CTCTGCGAGCCATTTTCCTTGTCATTAGAT		Down-regulated between 0 and 30 min
5afu5g03850	AGTTTGAGCGGTACTACCAACCTCTTCTGG	Afu5g03850; class III chitinase, putative	Story verification - Cell wall modification
3afu5g03850	TCTGTTGCTCACCAGGTATGGAATTGAAGT		Down-regulated between 0 and 30 min
5afu8g04060	GCAAGACGGAAATTATCTATCGGGAACTCA	Afu8g04060; beta-N-acetylglucosaminidase, putative	Story verification - Cell wall modification
3afu8g04060	ATACTCGCCAACAGACGGAGAAATTACTGG		Down-regulated between 0 and 30 min
5afu2g09520	AAGGATCCTGAGGACAAGATCGTCTTTGAG	Afu2g09520; endoglucanase, putative	Story verification - Cell wall modification
3afu2g09520	ACAGAGGTTGGAGAAGGAGTAGGGGAAGAG		Down-regulated between 0 and 30 min
5afu6g13190	GGTAAATTCGCCGTTTTCTTCTTCTGGAGT	Afu6g13190; H+/nucleoside cotransporter	Northern Blot
3afu6g13190	ATGTATCCAAGAATCAGGTCGAGGGTCAAG		Cluster A
5afu6g09820	GATTTCAGGAAACCTCCAAATCCGATGAC	Afu6g09820; AATF-like transcription factor (Bfr2), putative	Northern Blot
3afu6g09820	GACGGCGCTGATGGTTTGTTGACTACT		Cluster A
5afu4g00860	ACATGATACATAAGGTGAAGGAGGCCCTGA	Afu4g00860; conserved hypothetical protein	Northern Blot
3afu4g00860	CAACGTTTGAGGAAGTGGTGCCGTAG		Cluster B
5afu6g12220	CTAATCGACAACCAAGCAGCCTTCACC	Afu6g12220; isochorismatase family hydrolase, putative	Northern Blot
3afu6g12220	TCTAGCCAATCGACCACCTCCTTCGTAGT		Cluster B
5Afu1g03200	CTTCATCTCCACCCAACTCTGTGTCAATCT	Afu1g03200; MFS transporter, putative	Northern Blot
3Afu1g03200	ATCTTTCCCAGGCCAATAGCAAACCATAAC		Cluster C
